# Supplementary material for: Construction and validation of the APOCHIP, a spotted oligo-microarray for the study of beta-cell apoptosis
Source: BMC Bioinformatics. 2005 Dec 29;6:311. doi: 10.1186/1471-2105-6-311 (PMC1368999; doi:10.1186/1471-2105-6-311)
Supplement: Additional File 2 — Estimation of varation-detailed. Detailed description of the variation in the APOCHIP two-colour system. [file 1471-2105-6-311-S2.xls]

## Sheet: Class explanation
G.A.N.	Gene Name
1.0 Metabolism
1.1 Carbohydrates
1.2 Arginine Metabolism and NO formation
1.3 Aminoacids (others than arginine)
1.4 Lipids
1.5 ATP production and processing
1.6 Miscelaneous
2.0 Proteins synthesis, modification, and secretion
3.0 Ionic channels, ions transporters and related proteins
4.0 Hormones and growth factors related genes
5.0 Cytokines, chemokines and related receptors
6.0 Cytokine processing and signal transduction
7.0 MHC and related genes
8.0 Cell adhesion, cytoskeleton and related genes
9.0 Transcription factors and related genes
10.0 RNA syntheis and splicing factors
11.0 Cell cycle
12.0 Defense/repair
13.0 Apoptosis/ER stress
15.0 ESTs (non related)

## Sheet: APOCHIP
Unique probe ID	Probe ID	APOCHIP Sequence	APOCHIP Sequence based upon	Gene Symbol	Genename	Geneontology	CLASSIFICATION	Locuslink ID	Refseq ID	Archival UniGene Cluster	RAE230_UniGene ID	Probe Set ID Affymetrix RAE230A	M061-07 vs 11_Signal Log Ratio	M061-08 vs 11_Signal Log Ratio	M061-09 vs 11_Signal Log Ratio	M061-10 vs 11_Signal Log Ratio	M061-01 vs 11_Signal Log Ratio	M061-02 vs 11_Signal Log Ratio	M061-03EE vs 11_Signal Log Ratio	M061-04 vs 11_Signal Log Ratio	M061-05 vs 11_Signal Log Ratio	M061-06vs 11_Signal Log Ratio	Apochip Foldchange 3&4G1 Log2 (ch2/Ch1)	Apochip Foldchange 3&4G2 Log2 (ch2/Ch1)	Apochip Foldchange 5&6G1 Log2 (ch2/Ch1)	Apochip Foldchange 5&6G2 Log2 (ch2/Ch1)	Apochip Foldchange '7&8G1 Log2 (ch2/Ch1)	Apochip Foldchange '7&8G2 Log2 (ch2/Ch1)	Apochip Foldchange 9&10G1 Log2 (ch2/Ch1	Apochip Foldchange 9&10G2 Log2 (ch2/Ch1)	Apochip Foldchange 11&12G1 Log2 (ch2/Ch1)	Apochip Foldchange 11&12G2 Log2 (ch2/Ch1)	Coefficient of correlation RMA	Coefficient of correlation MAS 5.0	Variation-Apochip	Variation Affymetrix	Variation-Apochip-log2	Variation Affymetrix-log2	Slope beta dilution	Intercept alpha dilution	Variance around the straight line
RN00001	seq00001	ACAAATTAACGTATCATACACCAAACAGTAACAGAAGTGATTATAATAATGGAAGAAACAGT	NM_017094	Ghr	growth hormone receptor	extracellular space; hematopoietin/interferon-class (D200-domain) cytokine receptor activity; integral to membrane; membrane; receptor activity	4	25235	NM_017094.1	Rn.2178	Rn.2178	1368924_AT	-0.4	-0.8	-1.9	-2.7	1	1.2	0.9	0.8	0.1	-0.2	0.0541041	0.0522185	0.366831	-0.433378	1.04197	1.28167	0.603276	0.703465	0.147884	0.304411	0.777763	0.827592	0.258922	1.69333	-1.94941	0.759866	0.990035	0.174786	25.7544
RN00002	seq00001	TTCCTATCTTTAATGGCAAAAGAAATGACTGGGCACGAACGCCTAAACCAAAACTATG	NM_017094	Ghr	growth hormone receptor	extracellular space; hematopoietin/interferon-class (D200-domain) cytokine receptor activity; integral to membrane; membrane; receptor activity	4	25235	NM_017094.1	Rn.2178	Rn.2178	1368924_at	-0.4	-0.8	-1.9	-2.7	1	1.2	0.9	0.8	0.1	-0.2	-0.098691	-0.0870683	0.0689426	-0.0668617	0.573367	0.732654	0.539481	0.646429	0.094211	0.131758	0.739233	0.80933	0.109444	1.69333	-3.19174	0.759866	1.12478	0.243805	40.8292
RN00003	SEQ00001	TTTCCATTCAAGCCACAAGGCTGTGTGTAAGAGAAGTAGAAGTGATGTGGTGTGACTG	NM_017094	Ghr	growth hormone receptor	extracellular space; hematopoietin/interferon-class (D200-domain) cytokine receptor activity; integral to membrane; membrane; receptor activity	4	25235	NM_017094.1	Rn.2178	Rn.2178	1368924_at	-0.4	-0.8	-1.9	-2.7	1	1.2	0.9	0.8	0.1	-0.2	-0.337819	0.699158	1.06195	0.011415	-0.224359	-0.111969	-0.257891	-0.129919	-0.628827	-0.589057	-0.580482	-0.519811	0.288193	1.69333	-1.79489	0.759866	1.02498	0.561774	20.3094
RN00004	SEQ00002	CAGCATGTGTAACGCCATCAAGTTCTTTAACAAGGAAGTCACTGGTATGAGCAGC	Z48225	Eif2b	eukaryotic translation initiation factor 2B	eukaryotic translation initiation factor 2B complex	Normalisation	117019	NM_053950.1	Rn.11060	Rn.11060	1386970_AT	0	1.7	0.6	0.3	-0.6	-0.4	-0.6	-0.4	-0.6	-0.5	0.00172518	0.433707	0.00962144	0.111693	0.0858238	0.271333	-0.158097	-0.0748816	0.0514616	0.0265825	0.618171	0.610084	0.0286681	0.551667	-5.12441	-0.858131	0.642301	0.524215	3.81571
RN00005	SEQ00216	CACTTCGTGGAGGAGTTCAAGAGGAAGCACAAGAAGGACATCAGCCAGAACAAGC	Z27118	Hspa1a	heat shock 70kD protein 1A	ATP binding; chaperone activity; defense response; heat shock protein activity; response to heat	12			Rn.1950	Rn.1950	1368247_at	A	0.6	0.7	1.3	-1.2	-1.2	A	-1.8	0.7	-0.5	0.209565	-0.0654151	-0.103307	-0.17526	0.108187	0.132079	0.131419	-0.0829991	0.221458	0.0682305	-0.564604	-0.53399	0.0196537	1.08889	-5.66906	0.122857	0.559	0.62924	72.2474
RN00006	seq00216	CAGGGGCGTGCCCCAGATCGAGGTGACCTTCGACATCGAACCCCAACGGCATCCTGAA	Z27118	Hspa1a	heat shock 70kD protein 1A	ATP binding; chaperone activity; defense response; heat shock protein activity; response to heat	12			Rn.1950	Rn.1950	1368247_at	A	0.6	0.7	1.3	-1.2	-1.2	A	-1.8	0.7	-0.5	-0.029539	0.206487	0.285091	-0.26277	0.755587	0.860773	0.298075	0.272758	-0.0325903	0.234505	-0.573014	-0.651703	0.117223	1.08889	-3.09267	0.122857	1.04912	0.26078	21.1554
RN00007	seq00216	TACGGGCTGGACCGGACCGGCAAGGGCGAGCGCAACGTGCTCATCTTCGACCTGGGGG	Z27118	Hspa1a	heat shock 70kD protein 1A	ATP binding; chaperone activity; defense response; heat shock protein activity; response to heat	12			Rn.1950	Rn.1950	1368247_at	A	0.6	0.7	1.3	-1.2	-1.2	A	-1.8	0.7	-0.5	-0.0635375	-0.001635	0.00566781	-0.230955	0.409523	0.71614	0.43947	0.444578	0.0341105	0.141771	-0.708649	-0.819726	0.0878745	1.08889	-3.50841	0.122857	1.0107	0.381657	56.9905
RN00008	SEQ00004	AGAAACCTACCATCACTGTCACTGCCGCAACTGCCACCACCGCCACCACCACTGA	Y09507	Hif1a	"hypoxia inducible factor 1, alpha subunit"	DNA binding; nucleus; regulation of transcription, DNA-dependent; response to hypoxia; signal transducer activity; signal transduction; transcription factor activity	9	29560	NM_024359.1	Rn.10852	Rn.10852	1387076_at	-0.3	-2	-0.9	-0.3	0.5	0.8	0.5	0.8	0.6	0.7	0.0260061	0.0783566	-0.273935	-0.179535	-0.488192	-0.287352	-0.351426	-0.146192	-0.131446	-0.361902	-0.66056	-0.689732	0.0311701	0.844889	-5.00369	-0.243166	0.94277	-0.0261591	11.2243
RN00009	seq00004	CATGATGCTGTTGATCTTATAATGATTCTTAAACTGTATGGTTTCTTTATATGGGTAAA	Y09507	Hif1a	"hypoxia inducible factor 1, alpha subunit"	DNA binding; nucleus; regulation of transcription, DNA-dependent; response to hypoxia; signal transducer activity; signal transduction; transcription factor activity	9	29560	NM_024359.1	Rn.10852	Rn.10852	1368149_at	A	A	A	A	A	A	A	A	A	A	-0.22926	-0.569384	-0.324925	-0.0133698	0.254934	0.632714	0.23789	0.492301	0.104141	0.539973	0.890773	0.753207	0.158071	1.15111	-2.66136	0.203027	0.951905	0.296238	17.5887
RN00010	seq00004	GCCTAGTATGTTAATTTGTTGAAAATACGATGTTTGGTTTTATGCACTTTGTCGCTATT	Y09507	Hif1a	"hypoxia inducible factor 1, alpha subunit"	DNA binding; nucleus; regulation of transcription, DNA-dependent; response to hypoxia; signal transducer activity; signal transduction; transcription factor activity	9	29560	NM_024359.1	Rn.10852	Rn.10852	1368149_at	A	A	A	A	A	A	A	A	A	A	0.0276896	-0.153231	-0.0709566	0.223982	0.107452	0.289303	0.109217	0.188811	0.324818	0.528283	0.692774	0.41666	0.0398534	1.15111	-4.64915	0.203027	1.02333	0.349362	51.1905
RN00011	SEQ00005	CACAGGTGAACTCCAGTCTCTACAGATGCCAGAATCGGAAGGGCCAAGCTCTCTAGAC	Y08355	Sqstm1	sequestosome 1		1.1	113894	"NM_175843.2, NM_175843.2"	Rn.3432	Rn.107103	1371353_at	0.2	0.4	-0.3	-0.5	0	-0.1	-0.2	-0.1	0.6	0.8	-0.308474	-0.0343277	-0.643096	-0.618462	0.125219	0.253145	0.0770553	0.0621042	0.716123	0.43879	0.860877	0.766434	0.187429	0.170667	-2.41558	-2.55075	0.700642	0.508073	27.2106
RN00012	SEQ00006	ACATTTGTTAAGTGTGACCAGCAGATACCTTGTGTCCCATGATTGATTTATGCAGAGCAGTA	Y07704	Best5	Best5 protein		15	65190	NM_138881.1	Rn.14882	Rn.14882	1370913_AT	0.8	-1.8	1.7	0.7	-1.7	-1.2	A	-1	-1.4	-0.7	0.307027	0.0919096	0.110738	0.217093	0.0405919	0.0593228	0.0108123	0.155174	-0.0127805	-0.195808	0.464547	0.486728	0.0187215	1.47211	-5.73916	0.557886	1.02407	-0.118947	225.076
RN00013	seq00007	GAGAAGTGAAGTCTGTGTCCCGCATCGTCCTGGTTCCCAGCAAGAAGGTGAGCCTACG	Y07534	Cyp27	"cytochrome P450, family 27, subfamily a, polypeptide 1"		4	301517	"XM_217439.1, XM_217439.1, NM_178847.1"	Rn.34396	Rn.94956	1387914_AT	2.5	0.1	0	-1.4	-1.5	-1.2	-1.3	-1.1	-1.2	-1.1	1.05852	-0.0343533	0.00452064	-0.0930494	-0.100689	-0.112203	-0.224898	-0.0628534	-0.116928	0.00195108	0.898359	0.905687	0.134558	1.51289	-2.8937	0.597306	1.03109	0.181688	5.26013
RN00014	seq00007	GCGTAGTCTCTGGCTCTAAACTCTTGGCTTCTCAGACACGATCTATGGCTGTGTTGAG	Y07534	Cyp27	"cytochrome P450, family 27, subfamily a, polypeptide 1"		4	301517	"XM_217439.1, XM_217439.1, NM_178847.1"	Rn.34396	Rn.94956	1387914_AT	2.5	0.1	0	-1.4	-1.5	-1.2	-1.3	-1.1	-1.2	-1.1	0.651788	-0.275507	-0.207197	0.02449	-0.00792433	0.288524	0.106406	0.186615	0.185449	0.487724	0.128106	0.143772	0.0820577	1.51289	-3.60722	0.597306	0.924146	0.337027	18.4818
RN00015	SEQ00007	GTCTGGCACAATCTCTACTGAGCAGCACCCATTTAAGACATTAGAGCACCTCATATCA	Y07534	Cyp27	"cytochrome P450, family 27, subfamily a, polypeptide 1"		4	301517	"XM_217439.1, XM_217439.1, NM_178847.1"	Rn.34396	Rn.94956	1387914_AT	2.5	0.1	0	-1.4	-1.5	-1.2	-1.3	-1.1	-1.2	-1.1	1.24617	0.340027	0.159777	-0.194566	-0.175555	-0.0409155	-0.126367	0.0605461	-0.222677	-0.0981713	0.950144	0.977308	0.194819	1.51289	-2.3598	0.597306	0.726994	0.526883	25.6846
RN00016	SEQ00008	CTCTACCTCACTACTGAACAAATCAACAGACCCAAGCTAGGCTCCTGACTGACAA	Y00497	Sod2	superoxide dismutase 2	copper, zinc superoxide dismutase activity; iron superoxide dismutase activity; manganese ion binding; manganese superoxide dismutase activity; metal ion binding; mitochondrion; nickel superoxide dismutase activity; oxidoreductase activity; superoxide dismutase activity; superoxide metabolism	12	24787		Rn.10488	Rn.10488	1370172_at	-0.5	0.5	0	-0.4	0.3	0	0.1	0.1	0.5	0.5	-0.384316	0.204605	0.0547669	-0.195867	0.414055	0.386422	0.18003	0.299789	0.480666	0.369504	0.912488	0.847263	0.0793401	0.127667	-3.65581	-2.96955	0.623091	0.581955	12.5137
RN00017	SEQ00009	AAAGGCAAGTGAGGTTAGATACAAGGAACAGGGAAGCAAGAGGTTAAAGATAGCAGACAG	Y00396	Myc	v-myc avian myelocytomatosis viral oncogene homolog	DNA binding; apoptosis regulator activity; cell growth and/or maintenance; nucleus; pathogenesis; protein binding; regulation of cell cycle; regulation of transcription, DNA-dependent; transcription factor activity; transcription initiation	9	24577	NM_012603.1	Rn.12072	Rn.12072	1368308_AT	-1.7	-3.1	-3.1	-3.2	0.9	1.3	0.8	1.6	0.9	0.9	-0.241323	-0.993496	-0.555924	-0.440366	0.519127	0.572454	0.455804	0.629561	0.68826	0.638245	0.972078	0.971097	0.385413	4.16233	-1.37552	2.05739	0.779114	0.465628	16.8691
RN00018	seq00009	GGTGCCTCAAGACCTCTAAGTTCCCAGTGTTATGAGATCCTTTCTGTGGATGCTGATA	Y00396	Myc	v-myc avian myelocytomatosis viral oncogene homolog	DNA binding; apoptosis regulator activity; cell growth and/or maintenance; nucleus; pathogenesis; protein binding; regulation of cell cycle; regulation of transcription, DNA-dependent; transcription factor activity; transcription initiation	9	24577	NM_012603.1	Rn.12072	Rn.12072	1368308_AT	-1.7	-3.1	-3.1	-3.2	0.9	1.3	0.8	1.6	0.9	0.9	0.666413	0.18932	0.053662	0.10593	-0.160675	-0.0483516	-0.208316	-0.0738547	-0.215883	-0.221609	-0.632109	-0.622264	0.0740021	4.16233	-3.75629	2.05739	1.01407	0.112987	54.2839
RN00019	seq00009	TTTCCTCCAATTTCTCTTCCTCAACTATAGATGAACAGAACTGACCGTCTTCCCAGGAC	Y00396	Myc	v-myc avian myelocytomatosis viral oncogene homolog	DNA binding; apoptosis regulator activity; cell growth and/or maintenance; nucleus; pathogenesis; protein binding; regulation of cell cycle; regulation of transcription, DNA-dependent; transcription factor activity; transcription initiation	9	24577	NM_012603.1	Rn.12072	Rn.12072	1368308_AT	-1.7	-3.1	-3.1	-3.2	0.9	1.3	0.8	1.6	0.9	0.9	-0.544895	-0.589792	-0.716302	-0.468174	-1.15713	-0.933813	-0.860188	-0.60053	-0.729989	-0.868169	-0.634404	-0.643405	0.0440652	4.16233	-4.50422	2.05739	1.07715	-0.835791	25.2891
RN00020	SEQ00010	GCCTTTCTTGTTTCCCAGTTCACATGAAATAACCCAGATTGTTCGCCGATTCTCCAATAT	XM_237169	casp8	Rattus norvegicus CASP8 and FADD-like apoptosis regulator		13			Rn.44826	Rn.44826	1369260_a_at	A	A	1.4	A	A	A	A	A	A	A	-0.158213	0.158598	0.160631	-0.14325	0.058639	0.248273	0.206962	0.1601	-0.0286678	-0.00088461	0.534658	0.401661	0.0207804	0.600444	-5.58863	-0.735897	0.712902	0.552461	5.91793
RN00021	SEQ00011	CTTGTTAGACCGTGAGGATATACTGTATGAACTGAAGGACCGCATCGAGGAGGACTGC	XM_236690	Myd88	myeloid differentiation primary response gene 88		6	301059	"XM_236690.2, XM_236690.2, NM_198130.1"	Rn.37341	Rn.37341	1374468_at	-0.2	-1.8	-1.1	-0.4	0.8	0.6	0.7	0.7	0.6	0.7	0.0345947	0.304914	0.321847	0.0885809	-0.0919244	0.0926013	0.0491872	0.0127887	-0.21706	-0.0811908	-0.847255	-0.856855	0.0280513	0.827111	-5.15579	-0.273847	0.856412	0.287882	15.014
RN00022	SEQ00012	GCTCATTCAAATAAGGCATGATTGGGATCAGTACCTGGTGCCGTCTGATCATCCTAAA	XM_236349	Pdcd7_predicted	PREDICTED: Rattus norvegicus programmed cell death protein 7		13																																0.824468	0.405747	7.16688
RN00023	SEQ00013	TGACCCCTCACAGTTACCAACATCACTTCCTTAGAGCTCACCTAGCCTTCCCCAACAG	XM_235965		Rattus norvegicus similar to Bcl-2-associated transcription factor [Mus musculus] (LOC300456)		13																																0.960848	0.171757	105.916
RN00024	SEQ00014	TCTCAACAAACTCTTGCCTGACGACTGTAACCGTAAGGAGCCTGAACGCGAAGACTTC	XM_235661		[Mus musculus] (LOC300456),		13	315308	XM_235661.1	Rn.40710	Rn.24286	1377326_at	A	A	A	A	A	A	A	A	A	A	0.439229	-0.422605	-0.092556	-0.0939061	0.079846	0.0736824	-0.207664	-0.0405511	-0.0695742	-0.156527	0.803985	0.0746641	0.0500827	0.757778	-4.31954	-0.400153	0.798208	0.39009	10.1551
RN00025	SEQ00015	AAAGTCTCAAACCGTTGTCCTTTCTCACATCGCCTCTCACAAAATCCTTTCCTTTCAC	XM_234555		"similar to protein phosphatase 1, regulatory (inhibitor) subunit 13B; apoptosis-stimulating protein of p53, 1"		13	314465	XM_234555.2																														1.07824	0.0619496	96.6844
RN00026	SEQ00016	CACAGGGAGGGAGCAGAGTGTCAGTCCTTGGAGCTTTCTCTTCTAAACCCACCTTCAC	XM_234428		similar to Maternal antigen that embryos require (Mater protein) (Ooplasm-specific protein 1) (OP1)		13	314328	XM_234428.2																														0.890969	0.344772	6.58503
RN00027	SEQ00017	CTGGCACAGTGTCAGAATTCCCACAGCATTGAGAGGTTTGAACAGGGCTC	XM_234132		PREDICTED: Rattus norvegicus similar to ubiquitin-conjugating enzyme E2 variant 1 (LOC498326)																																		0.919889	0.398424	0.639938
RN00028	SEQ00018	CCATTCGGAGATTTAAGAAGACTTCAATTTGTAAGGAAAGGGTTCAGCGTTGTGCCAT	XM_233843		similar to ubiquitin-conjugating enzyme		13	313877	XM_233843.2																														0.688167	0.436005	16.8156
RN00029	SEQ00019	TTTCTCGATATGGACCTCTGAGTGGTGTTAATGTGGTTTATGATCAGCGAACTGGGAG	XM_231740		Rattus norvegicus similar to RIKEN cDNA G430041M01		13																																0.499723	0.594175	10.364
RN00030	SEQ00020	AGCCAGTGAGTGAGGTGACTTTGATGTTGCTGGACCATAACAACCGAGAG	XM_231067	Traf2_predicted	PREDICTED: Rattus norvegicus Tnf receptor-associated factor 2		6																																0.855511	0.356028	126.572
RN00031	SEQ00021	ACGATCAAAGCTGTCCTCTGGCAAATATCATCTGTGAATACTGTGGTACAATCCTCAT	XM_230377	Traf6_predicted	Tnf receptor-associated factor 6		6	311245	XM_230377.2																														0.809528	0.412456	19.2108
RN00032	SEQ00022	TTGACATGGCTAATAATGTAATTCTGTACTACGATACTGATGCTGACACTGCTCTGT	XM_228969		Rattus norvegicus similar to mitogen-activated kinase kinase kinase 15 (LOC501558)																																		0.986849	0.223572	31.8609
RN00033	SEQ00023	TTAATTCAACGCTTCAAGAAACCCATTACAGAACATTCACCCAGGCAGGAACGGCTTA	XM_228967		mus																																		0.980404	0.258699	76.1903
RN00034	SEQ00024	GTTCTCAGTGAGCTGGTGAACATCAATGTCAGAGTGTCTCGCCCTGTCCTTACATTTG	XM_227484		similar to apoptosis inhibitor 6		13	310693	XM_227484.2																														1.01959	0.153501	55.4577
RN00035	SEQ00025	AGAGAGATTGAGTTTTCTGGACGATGCTTTGAAGCCATGCCATTTGTCACCTTGTTGC	XM_226743		similar to neuronal apoptosis inhibitory protein		13	294691	XM_226743.2																														0.960918	0.153599	19.2021
RN00036	SEQ00026	GTCTTTGCTAATGAAGGACTAAGAATGGACACGTTTAAGGACTGGCCCCAC	XM_226741		Rattus norvegicus neuronal apoptosis inhibitory protein		13																																0.955469	0.138368	32.3606
RN00037	SEQ00027	ACGTAGCCCATCAGTCCCTGGTGTGCATTTCAGCTCTAGCCAATCCCCTCATCTTACT	XM_226116		similar to Apoptosis inhibitor 5		13	291756	XM_226116.2																														0.943807	0.167624	25.8961
RN00038	SEQ00028	AAGGACTACAGGCATCACGCAGTGACATTAAGTTATTCAAGCACAATGACGTAGCTGA	XM_225180	Sptlc1	"serine palmitoyltransferase, long chain base subunit 1"		1.4	306780	XM_225180.2	Rn.18996	Rn.18996	1373203_at	-0.6	-0.7	-0.5	0.4	0.8	0.6	0.4	0.6	0.8	0.8	0.146975	0.108616	-0.0854635	0.0197772	0.118962	0.0898169	0.00678002	0.0954915	0.188709	0.0639723	0.490884	0.326292	0.00615384	0.376	-7.3443	-1.4112	0.794301	0.43154	18.2892
RN00039	SEQ00029	GTGAAGAACCATTACTTTATATCCCTCCACCTCCATGTCAGCCCCTCATTAACACGAC	XM_222871		similar to Cyclic-AMP-dependent transcription factor ATF-6 alpha (Activating transcription factor 6 alpha) (ATF6-alpha)		13	304962	XM_222871.2																														1.10906	-0.0660777	18.2247
RN00040	SEQ00030	TCACTTACATTAATCTGGATAAAGTCGTCCTGGGTACTAGCAACTTCAAGGTTTCTGCCA	XM_221378	Tfrc	PREDICTED: Rattus norvegicus Transferrin receptor (Tfrc)																																		0.811661	0.413525	5.44493
RN00041	SEQ00031	CTTCGAGAATCAGACGAGCATCCGAATGTGATCCGCTACTTTTGCACAGAGAAGGACC	XM_221041		PREDICTED: Rattus norvegicus similar to protein kinase/endoribonuclease(IRE1)		13																																1.00795	0.253476	50.1825
RN00042	SEQ00032	CCATTCACTATTCTGAGGTTGGTGTCATTGGATACCTTGAGGATCAAATTATGTCTTTGC	XM_219857		similar to conserved helix-loop-helix ubiquitous kinase		9	309361	XM_219857.2																														0.945194	0.37764	7.12354
RN00043	SEQ00033	CTACCAAGGAACGACAAACTTTAGAGGGAAGGATTCGAGCAGTTAGTGAGCAGGTCAG	XM_219769	Ikbkg	"inhibitor of kappa light polypeptide gene enhancer in B-cells, kinase gamma"		9	309295	"XM_219769.2, XM_219769.2, NM_199103.1"																														0.914598	0.367956	151.392
RN00044	SEQ00034	GCACGATCATCGCATGTGAAAGAAAGTGTGGATAAATTACAGCCTATGGTTTGGG	XM_217588		Rattus norvegicus monoamine oxidase A (Maoa), mRNA		6			---	Rn.16867	1370678_s_at	1.1	-0.6	1.8	-0.7	-0.7	-0.9	-0.7	-0.8	-0.6	-0.8	0.240768	-0.0937712	0.446158	0.0732927	-0.192814	-0.31317	-0.249088	-0.305081	-0.259103	-0.167751	0.836443	0.921122	0.0655007	0.876556	-3.93235	-0.190082	0.803513	0.343492	21.6239
RN00045	SEQ00035	GTGGCTAACCTGGCTAGAAACTGCTGAAGAAGAAGAATCAGAGGAAGAAGCTGACTAAAG	XM_217368		mus		13			Rn.3992	Rn.121213	1367469_at	0	0.2	0.1	0.3	0.3	0.2	0.2	0.2	0.3	0.1	-0.00985092	0.32511	0.0419012	0.124059	0.209977	0.0925847	0.063515	-0.0971394	0.132105	0.151225	-0.111367	0.254132	0.0136204	0.00988889	-6.19809	-6.65998	0.862783	0.284925	137.055
RN00046	SEQ00036	AGATGTGAATACCTGTGCCCGCCCTCTCTGTCTCTAAAGGCTATGTTAAGTTCTT	XM_217190	Nedd4a	PREDICTED: Rattus norvegicus neural precursor cell expressed,developmentally down-regulated gene 4A					Rn.25115	Rn.99540	1375119_at	0.8	1.6	1.1	0.6	-4.7	-4.4	-4.7	-5.4	-5.5	-5.1	0.0644193	0.309659	0.244825	0.251563	-0.302602	-0.103292	-0.256983	0.155307	-0.238881	-0.235135	0.871617	0.852655	0.0585309	9.74233	-4.09466	3.28427	0.92461	-0.338519	225.072
RN00047	SEQ00037	AGCCCTCTGCTGGATGATGCAAAGTCCTAGAAAGAAGAGTGGTCCTGCTTTTGTGGAC	XM_216989	SREBP-2	sterol regulatory element binding protein 2		13	300095	XM_216989.2																														0.160538	0.494639	136.169
RN00048	SEQ00038	GTCTTGACAATGTTCACAAACAGAGAGTGGCTGAAGTGCTAAATGACCCTGAGAA	XM_216792	Kns2	Rattus norvegicus kinesin 2 (Kns2), mRNA		2			Rn.6013	Rn.106230	1370886_a_at	-1.8	2.4	0.6	-0.3	-0.9	-1.2	-0.8	-1.3	-0.7	-1.2	0.938351	-0.402401	-0.220107	-0.14909	0.186009	0.187442	0.218514	0.154951	0.183227	0.172649	-0.819522	-0.827689	0.128533	1.47289	-2.95978	0.558649	0.827787	0.554563	4.80023
RN00049	SEQ00039	ACAACGGTGGTGGAAAGAAGTCTGTGTATAAGCAAAGCCATACATGAGTATTAATGGGA	XM_216685		Rat type II cAMP-dependent protein kinase regulatory subunit		6			Rn.4075	Rn.4075	1371133_a_at	-5.3	-4.2	-2.3	-1.9	1.1	0.8	0.8	0.8	1.1	0.6	-0.65681	-0.758328	-0.332558	0.694458	0.178971	0.180004	0.0316837	0.0653254	0.0228894	0.124418	0.584346	0.61273	0.184976	5.78944	-2.43459	2.53342	0.948567	0.215094	19.6349
RN00050	SEQ00040	CTTCGTTGACAAACAGTACAGGCCAGTGAGCGACCGGCTTAAGGCTGAAG	XM_216650		similar to apoptosis related protein APR-3; p18 protein		13	298841	XM_216650.2	Rn.3206	Rn.3206	1371807_at	0.8	-0.1	0.2	0.8	0.1	0.3	-0.2	0.3	-0.2	0.2	-0.019106	-1.76786	-1.03519	-0.053429	0.648246	0.584272	0.56145	0.392389	0.488191	0.535202	-0.0670689	0.0166707	0.660507	0.128444	-0.598354	-2.96078	0.836903	0.481378	28.004
RN00051	SEQ00041	CTGAAGAGTTCTTACCAGACGCAGCGCTGGTGAGGAAACTCGGTCAAGTGTTATCTAA	XM_216640		"similar to Caspase recruitment domain protein 12 (Ice-protease activating factor) (Ipaf) (CARD, LRR, and NACHT-containing protein) (Clan protein)"		13	298784	XM_216640.2																														0.969593	-0.0488871	31.9243
RN00052	SEQ00042	GTGAGATGGAAGAACAAATGAGACGCCAACGAGAAGAAAGCTACAGCAGGATGGG	XM_216534	Sfpq	NonO/p54nrb homolog		10			Rn.54645	Rn.54645	1388132_at	-1.7	-0.7	-0.2	-0.8	0.4	0.8	0	0.8	0.5	0.4	-0.130275	-0.211375	0.361799	0.102675	0.149112	0.110196	0.0195572	0.0894888	0.125794	-0.0521706	0.093612	0.247563	0.025834	0.653889	-5.27458	-0.612883	0.94218	0.271598	127.804
RN00053	SEQ00043	TGCCATTTGATATACCTCATCGAGGTCTCATGATCTCTCTAATACAAAGTGGATGGGCAC	XM_216360	Ripk2_predicted	PREDICTED: Rattus norvegicus receptor (TNFRSF)-interacting serine-threonine kinase 2																																		0.901571	0.347835	8.11844
RN00054	SEQ00044	CCGCAATATCGACACGCTCAGTGAGTGGGACTGGATGCAGTTCGCTTCCTATGTGATC	XM_216234		Rattus norvegicus interleukin-1 receptor-associated kinase 2		6																																0.79435	0.485079	21.3267
RN00055	SEQ00045	CCAAGTCGGTGCGTGAATTTCTGGAGAAGAACTACACAGATGATGCCATTGAAAC	XM_215962	Psma7	Rattus norvegicus proteasome (prosome, macropain) subunit, alpha type 7					Rn.19891	Rn.105784	1371869_at	-0.3	0.8	0.2	0.3	0	0	0.1	0.1	0.1	0.2	0.212283	0.407939	0.575155	0.335666	0.278275	0.0445979	-0.0428038	-0.00809982	-0.0731493	-0.236059	0.433565	0.265622	0.0638007	0.0783333	-3.97028	-3.67423	0.944586	0.305293	28.8367
RN00056	SEQ00046	CTTATGATTTCCCAGCCGTCACCACTGCCCAGTACAGCTTTTGGCTCTATGAGCT	XM_215340	Vars2	PREDICTED: Rattus norvegicus valyl-tRNA synthetase 2		2			Rn.12314	Rn.12314	1372578_at	-0.5	0.8	0.8	-0.7	0.7	0.5	A	1	0.8	0.4	0.0282531	0.561762	0.0890057	0.0201299	0.0280719	0.104345	0.0054705	0.143165	0.11277	0.0557456	0.37426	0.380453	0.0267526	0.361778	-5.22418	-1.46682	0.869983	0.278467	4.00165
RN00057	SEQ00047	GAATGTAGATGGCTAAACGATTCTTCCTCAGTGTGGTGTATATTTCAACAGGGACCC	XM_214967		similar to Bcl-2-associated transcription factor		13	293017	XM_214967.2	Rn.15652	Rn.15652	1373868_at	0.1	0.7	A	-0.4	1.1	1.6	A	1.3	1.1	1.2	0.652751	-0.136804	-0.0679243	0.13755	0.189547	0.272892	0.10561	0.332917	0.232922	0.254106	0.285382	0.205857	0.0477827	0.502667	-4.38737	-0.992326	0.916225	0.335353	57.2188
RN00058	SEQ00048	CAGAGAGAATGGGTTGTTTCTACAGGGAATGGGTTGGCTACAGAGCAGGAAAGCTACT	XM_214953		similar to p53 apoptosis-associated target		13	292949	XM_214953.1	Rn.17238	Rn.101762	1389177_at	1.6	-3	1.4	1.8	-2.5	-2.2	-1.1	-2.3	-3.5	-2.9	-0.1188	0.635214	0.76177	0.966506	-0.128157	-0.0962974	-0.141794	-0.00527499	-0.470483	-0.171268	0.674882	0.693816	0.230769	4.32011	-2.11548	2.11107	0.713248	0.581586	25.39
RN00058	SEQ00048	CAGAGAGAATGGGTTGTTTCTACAGGGAATGGGTTGGCTACAGAGCAGGAAAGCTACT	XM_214953		similar to p53 apoptosis-associated target		13	292949	XM_214953.1	Rn.17238	Rn.101762	1389177_at	1.6	-3	1.4	1.8	-2.5	-2.2	-1.1	-2.3	-3.5	-2.9	0.31373	-0.293446	0.223142	0.1502	0.0502559	0.0533949	0.0137597	0.0303238	0.00283677	-0.14068	0.781679	0.800541	0.0296546	4.32011	-5.0756	2.11107	0.713248	0.581586	25.39
RN00059	SEQ00049	TGTAAATTACACCACGGACTTCATCTACCAGCTCTACTCAGAGGAAGGGAAAGGAG	XM_214502	PFK-C	Rattus sp. phosphofructokinase C (PFK-C)		1.1			Rn.2278	Rn.2278	1372182_at	-3.4	-4.5	-1.7	-1.5	0.4	0.1	0.8	0	1.2	0.9	-0.448466	1.01293	0.197415	-0.14368	-0.0658827	-0.14648	-0.0448587	-0.164855	-0.0451069	0.0171965	-0.285831	-0.378005	0.149029	3.78678	-2.74634	1.92097	1.03007	0.125629	10.0227
RN00060	SEQ00050	AGCATATTCCTGTGGCTTGGCTATTCAAATTCGTTCTTCAATCCCTTAATCTACACGGC	XM_213869		Rattus norvegicus 5-hydroxytryptamine receptor (5HT5b)		6	5HT5b		Rn.10572	Rn.10572	1388219_at	A	A	0.6	A	A	A	A	A	A	A	0.240454	0.175405	0.134001	-0.154486	0.161517	0.359784	0.223275	0.00953816	0.127572	0.313339	0.191087	-0.26001	0.0219335	0.831111	-5.51072	-0.266887	0.692919	0.577807	61.4455
RN00061	SEQ00051	CTCTGAGGAGTTGGATGACTCGGAGCGTAACCTTTCTGTTCAGGTACGGACAGCGTTT	XM_213814		similar to direct IAP binding protein with low PI		13	288753	XM_213814.2	Rn.9090	Rn.9090	1372017_at	-0.9	-0.8	0.3	0.8	0.2	0.2	0.1	0.4	0.2	0.8	0.174613	-0.180832	-0.174201	-0.0703024	-0.0197956	-0.053069	-0.145727	-0.0206207	-0.197633	-0.00672705	-0.155438	-0.169179	0.0126942	0.326778	-6.29969	-1.61362	0.878665	0.303112	153.083
RN00062	SEQ00052	CCTGGAGATGCAGATAGAGAACCTGAAGGAGGAGCTGGCCTACCTGAAGAAGAAC	XM_213481	Krt1-19	keratin complex 1, acidic, gene 19		8			Rn.9359	Rn.9359	1388433_at	0	A	1.1	2.5	-3.3	-4.4	A	-5.2	-4.5	-4	-0.288362	0.636576	0.126271	-0.271173	0.10829	0.152384	0.0628876	-0.012649	0.0507108	-0.0297552	-0.381105	-0.428331	0.0657488	7.46667	-3.92689	2.90046	0.891842	0.266047	62.8391
RN00063	SEQ00053	GTCTGTAAAATAACCATCAGTTCCTTCACCCACCCTCTTCCCCTTAACACTCAGC	XM_213466	Cnp1	cyclic nucleotide phosphodiesterase 1	cyclic nucleotide catabolism	8			Rn.31762	Rn.31762	1387897_at	-0.8	-1.4	-0.4	-1.3	0.8	1.1	0.4	1.1	0.7	0.9	-0.364075	1.74859	0.212525	-0.253049	-0.658547	-0.48802	-0.310196	-0.29959	-0.510947	-0.392362	-0.634439	-0.623896	0.488785	0.983222	-1.03273	-0.0244106	0.817735	0.357235	172.168
RN00064	SEQ00054	CCATCTGAGTTCCCTTTCTTGTGGCAGTGCTTCCATGACATTTCTTGGTGATC	XM_213371		Rattus norvegicus similar to death effector filament-forming Ced-4-like apoptosis protein, isoform 1; caspase recruitment domain protein 7 [Homo sapiens]		13																																0.928243	0.371953	32.0865
RN00065	seq00055	CTAGCTGTCTTGTCACCAGACTGAGGCTTGCCCGTCAGAGCATCTGTGGCACCCGCAG	X99267	Psen2	presenilin-2	Golgi apparatus; endoplasmic reticulum; integral to membrane; intracellular signaling cascade; membrane	6	81751	NM_031087.1	Rn.11045	Rn.11045	1370064_at	1.4	A	1.1	0.1	A	A	A	0.3	A	A	-0.0255826	-0.10167	-0.125094	0.0367798	-0.0307276	0.090418	0.027077	0.339785	0.119221	-0.0387415	-0.0274063	-0.130014	0.0178354	0.260444	-5.80912	-1.94095	1.0557	0.144036	30.2092
RN00066	seq00055	GCTCTACATCTGACAGAAGAGCTGCGGCTCTGAGAGCTGTAGGACGCTTCGCCGAATG	X99267	Psen2	presenilin-2	Golgi apparatus; endoplasmic reticulum; integral to membrane; intracellular signaling cascade; membrane	6	81751	NM_031087.1	Rn.11045	Rn.11045	1370064_at	1.4	A	1.1	0.1	A	A	A	0.3	A	A	-0.111625	-0.0605624	-0.224874	0.0315897	-0.577526	-0.337241	-0.403751	-0.160676	-0.153619	-0.470486	-0.263968	-0.341193	0.0376963	0.260444	-4.72943	-1.94095	1.1681	-0.0777615	15.7232
RN00067	SEQ00055	TGTTTGTGATGTCTGTTACCTTTAGTATCTTAGAAGCTGAGTCCTGTTCTTATTTCTGCA	X99267	Psen2	presenilin-2	Golgi apparatus; endoplasmic reticulum; integral to membrane; intracellular signaling cascade; membrane	6	81751	NM_031087.1	Rn.11045	Rn.11045																												0.763203	0.416359	22.6761
RN00068	SEQ00056	AAATGTTTGAGACACTTGAAAAGTCACCAAAGCCTGTTGTTGCCGCCATCAGTGGATC	X98225	Hadha	"hydroxyacyl-Coenzyme A dehydrogenase/3-ketoacyl-Coenzyme A hiolase/enoyl-Coenzyme A hydratase (trifunctional protein), alpha subunit"	3-hydroxyacyl-CoA dehydrogenase activity; catalytic activity; enoyl-CoA hydratase activity; fatty acid metabolism; long-chain-enoyl-CoA hydratase activity; lyase activity; metabolism; mitochondrion; oxidoreductase activity	1.4	170670	"XM_346786.1, XM_346786.1, NM_130826.1"	Rn.3340	Rn.3340	1370164_at	0.3	0.6	1.2	0.1	-0.2	-0.1	-0.4	-0.2	-0.5	-0.4	-0.487573	-0.418201	-0.258174	0.642703	-0.000665344	0.039252	-0.0417153	-0.104558	0.0274169	-0.25524	-0.271517	-0.321221	0.0998945	0.282667	-3.32345	-1.82283	0.743879	0.48144	61.4704
RN00069	seq00056	AGATGAAGTAGGGATAGATGTAGCACAGCACGTAGCAGAAGATCTAGGCAAAGCCTTC	X98225	Hadha	"hydroxyacyl-Coenzyme A dehydrogenase/3-ketoacyl-Coenzyme A hiolase/enoyl-Coenzyme A hydratase (trifunctional protein), alpha subunit"	3-hydroxyacyl-CoA dehydrogenase activity; catalytic activity; enoyl-CoA hydratase activity; fatty acid metabolism; long-chain-enoyl-CoA hydratase activity; lyase activity; metabolism; mitochondrion; oxidoreductase activity	1.4	170670	"XM_346786.1, XM_346786.1, NM_130826.1"	Rn.3340	Rn.3340	1370164_at	0.3	0.6	1.2	0.1	-0.2	-0.1	-0.4	-0.2	-0.5	-0.4	0.380317	-0.0175683	0.654587	-0.521438	1.08372	1.1968	0.561696	0.859173	0.284359	0.25657	-0.126999	-0.118651	0.26749	0.282667	-1.90244	-1.82283	1.08951	0.357233	53.2802
RN00070	seq00056	GTCGCAAGTCTGGGAAGGGCTTCTACATCTATCAGTCGGGCTCAAAGAATAAGAATTT	X98225	Hadha	"hydroxyacyl-Coenzyme A dehydrogenase/3-ketoacyl-Coenzyme A hiolase/enoyl-Coenzyme A hydratase (trifunctional protein), alpha subunit"	3-hydroxyacyl-CoA dehydrogenase activity; catalytic activity; enoyl-CoA hydratase activity; fatty acid metabolism; long-chain-enoyl-CoA hydratase activity; lyase activity; metabolism; mitochondrion; oxidoreductase activity	1.4	170670	"XM_346786.1, XM_346786.1, NM_130826.1"	Rn.3340	Rn.3340	1370164_at	0.3	0.6	1.2	0.1	-0.2	-0.1	-0.4	-0.2	-0.5	-0.4	0.263049	0.594519	1.08916	-0.0425013	0.114854	0.322721	0.113903	0.153298	-0.233965	-0.144202	0.923155	0.931097	0.149156	0.282667	-2.74511	-1.82283	1.06334	0.281981	63.3629
RN00071	SEQ00057	ACGATTTATAGGGTCCGTGAGACAGAGTTGTGGGAGGATTAGTTTAGTCTTGGTCG	X96437	RGD:1303321	immediate early response 3	regulation of T-cell proliferation	11			Rn.23638	Rn.23638	1388587_AT	-0.2	-1.3	-0.4	0.9	0.3	-0.4	0.4	-0.4	1	0.8	0.205571	0.302911	0.194805	0.00160023	-0.0211876	-0.170722	-0.186849	-0.154682	-0.218618	-0.422519	-0.634739	-0.626231	0.0516284	0.540111	-4.27569	-0.888672	0.696038	0.430196	24.2132
RN00072	SEQ00058	CACTACACCTGTCTATGTGGCTCTGGGCATCTTTGTACAGCACCGAGTCTCCGCCTTG	X95578	Prkag1	"protein kinase, AMP-activated, gamma 1 non-catalytic subunit"	SNF1A/AMP-activated protein kinase activity; fatty acid biosynthesis; kinase activity; nucleus; response to stress	1.4	25520	NM_013010.1	Rn.11089	Rn.11089	1367947_at	-0.2	0.1	1.1	0.3	0.1	0	-0.2	0	0.3	0.2	-0.453264	-0.0385211	-0.0618084	0.380864	0.020308	-0.105294	-0.0135599	-0.206573	-0.0508644	-0.185005	0.20246	0.256258	0.0440045	0.137889	-4.50621	-2.85842	0.888452	0.299049	42.2643
RN00073	seq00058	CACTTGTCTGCATTTCTCCAAATGCCAGCTTGTTCGATGCTGTCTCTTCATTAATTCG	X95578	Prkag1	"protein kinase, AMP-activated, gamma 1 non-catalytic subunit"	SNF1A/AMP-activated protein kinase activity; fatty acid biosynthesis; kinase activity; nucleus; response to stress	1.4	25520	NM_013010.1	Rn.11089	Rn.11089	1367947_at	-0.2	0.1	1.1	0.3	0.1	0	-0.2	0	0.3	0.2	-0.0326264	0.155468	0.504688	-0.228118	0.566351	0.572673	0.268523	0.248905	0.129155	0.160642	0.186264	0.177797	0.067447	0.137889	-3.8901	-2.85842	1.02855	0.279902	22.0679
RN00074	seq00058	CTACACTTAGAGAAAACACTTGTCAGCCTAGCCAGCCCCAGTCGCTCGTCACAGCCCC	X95578	Prkag1	"protein kinase, AMP-activated, gamma 1 non-catalytic subunit"	SNF1A/AMP-activated protein kinase activity; fatty acid biosynthesis; kinase activity; nucleus; response to stress	1.4	25520	NM_013010.1	Rn.11089	Rn.11089	1367947_at	-0.2	0.1	1.1	0.3	0.1	0	-0.2	0	0.3	0.2	-0.196077	0.609891	0.915436	-0.0818067	-0.097292	-0.00707651	0.112782	-0.0588282	-0.145454	-0.167684	0.75417	0.652824	0.139108	0.137889	-2.84572	-2.85842	0.962075	0.16015	37.5642
RN00075	SEQ00059	CAGTCCCATCTCCTGACCAGCAGTGTACTAAGGCTATTTCCATATCTCCTACCTTGTAC	X89968	Napa	N-ethylmaleimide sensitive fusion protein attachment protein alpha	Golgi apparatus; endoplasmic reticulum; intracellular protein transport; intracellular transporter activity; protein transport; protein transporter activity; transport	Normalisation	140673	NM_080585.1	Rn.31745	Rn.31745	1398782_AT	0.1	0.7	0.3	0.4	-0.1	0	0.2	-0.1	0.1	0	0.368791	0.717654	0.302357	0.235759	-0.126359	-0.174168	-0.117558	-0.0782724	-0.131782	-0.238639	0.839802	0.874681	0.0979084	0.0626667	-3.35242	-3.99616	0.77116	0.462194	9.2586
RN00076	SEQ00059	GAAGCCCATGAGGAACAGAATGTGGACAGCTACACAGAGTCGGTGAAGGAATATG	X89968	Napa	N-ethylmaleimide sensitive fusion protein attachment protein alpha	Golgi apparatus; endoplasmic reticulum; intracellular protein transport; intracellular transporter activity; protein transport; protein transporter activity; transport	Normalisation	140673	NM_080585.1	Rn.31745	Rn.31745	1398782_AT	0.1	0.7	0.3	0.4	-0.1	0	0.2	-0.1	0.1	0	-0.32874	-0.279749	0.0200451	-0.085394	0.463815	0.528961	0.6299	0.522723	0.210473	0.402307	-0.822382	-0.695503	0.125629	0.0626667	-2.99276	-3.99616	0.989192	0.0329574	81.6416
RN00077	seq00061	CTTCTGACGGGCACTGAACCCCACAAAGCCAAGGACCCCACTGTCTCCTAGAGGTTTC	X83094	Hsf1	heat shock transcription factor 1	defense response; regulation of transcription, DNA-dependent	9	79245	XM_343270.1	Rn.20418	Rn.20418	1370917_at	-0.9	1.5	0.4	-0.6	0.5	-0.1	0.1	0.2	0.4	0.6	-0.0701855	0.110393	-0.101324	0.0349149	0.00103755	-0.0614464	-0.172711	0.0117168	0.0155847	-0.0184074	0.609773	0.43645	0.00629464	0.441	-7.31166	-1.18115	1.03252	0.0565147	69.6954
RN00078	seq00061	GAGAAGTGCCTCAGCGTAGCCTGCCTAGACAAGAACGAGCTAAGTGATCACCTGGATG	X83094	Hsf1	heat shock transcription factor 1	defense response; regulation of transcription, DNA-dependent	9	79245	XM_343270.1	Rn.20418	Rn.20418	1370917_at	-0.9	1.5	0.4	-0.6	0.5	-0.1	0.1	0.2	0.4	0.6	-0.354223	0.664711	0.686737	-0.0943094	-0.151716	-0.278138	-0.030738	-0.182644	-0.154731	-0.183627	0.600196	0.604905	0.137727	0.441	-2.86012	-1.18115	1.02994	0.0705022	13.1475
RN00079	SEQ00061	GATACCCCTTTGTCCCCAACTGCCTTCATTGACTCCATCCTTCGAGAGAGCGAACCTA	X83094	Hsf1	heat shock transcription factor 1	defense response; regulation of transcription, DNA-dependent	9	79245	XM_343270.1	Rn.20418	Rn.20418	1370917_at	-0.9	1.5	0.4	-0.6	0.5	-0.1	0.1	0.2	0.4	0.6	-0.0108904	0.465706	0.281698	0.107032	-0.0872092	-0.131782	-0.211123	-0.162214	-0.12734	-0.0648118	0.641812	0.567132	0.0470818	0.441	-4.40869	-1.18115	0.837654	0.316174	36.0092
RN00080	SEQ00062	AGGTTATCCTCATTGATCCATTCCATAAAGCTATCAGAAGAAATCCCGACACCCAA	X78167	Rpl15	ribosomal protein L15	RNA binding; intracellular; protein biosynthesis; ribosome; structural constituent of ribosome	Normalisation	245981	NM_139114.1	Rn.27505	Rn.27505	1398315_AT	-0.1	0.2	0.1	0	0.2	0.3	0.2	0.3	0.1	0.4	-0.281301	0.0010411	0.116721	-0.0126942	0.421866	0.279207	0.586939	0.627121	0.309214	0.306721	0.760922	0.626966	0.0801987	0.0223333	-3.64028	-5.48466	0.93106	0.24596	18.763
RN00081	SEQ00062	CCTGATAAGGCTCGAAGGCTGGGATACAAGGCTAAGCAAGGTTATGTCATTTACAG	X78167	Rpl15	ribosomal protein L15	RNA binding; intracellular; protein biosynthesis; ribosome; structural constituent of ribosome	Normalisation	245981	NM_139114.1	Rn.27505	Rn.27505	1398315_AT	-0.1	0.2	0.1	0	0.2	0.3	0.2	0.3	0.1	0.4	-0.238847	0.197249	0.131298	-0.186769	0.206639	-0.0503935	0.21395	0.177152	0.102472	0.0965738	0.61658	0.61612	0.0275709	0.0223333	-5.18071	-5.48466	0.936144	0.397798	61.8163
RN00082	seq00064	CTACCTAGAACAGAGCCTCCCATCTGCACTACAGGACACTTTGGAGAAGAGAAGAGAG	X74227	Itpkb	"inositol 1,4,5-trisphosphate 3-kinase B"	calmodulin binding; inositol-trisphosphate 3-kinase activity; kinase activity; transferase activity	6	54260	NM_019312.1	Rn.44632	Rn.44632	1369757_at	A	A	A	A	A	A	1.2	A	A	A	-0.117086	-0.473586	-0.512826	-0.0414172	-0.401662	-0.431203	-0.358241	-0.149867	-0.187609	-0.559581	-0.0171904	-0.478398	0.0337569	0.159556	-4.88867	-2.64787	1.11118	-0.389643	21.151
RN00083	SEQ00064	CTTCAGGATCGAGGGCATCAAGAAGGAAGATGGCTCTGTGAACCGTGACTTCAAGAAG	X74227	Itpkb	"inositol 1,4,5-trisphosphate 3-kinase B"	calmodulin binding; inositol-trisphosphate 3-kinase activity; kinase activity; transferase activity	6	54260	NM_019312.1	Rn.44632	Rn.44632	1369757_AT	A	A	A	A	A	A	1.2	A	A	A	-0.115119	-0.15409	0.0428784	-0.17079	0.179889	-0.0192836	-0.148561	-0.234484	-0.103895	-0.144571	-0.271661	0.00833566	0.0149041	0.159556	-6.06815	-2.64787	0.488758	0.568354	29.8007
RN00084	seq00064	GGCCTTCAGAGAATTCACTAAAGGAAACCAGAACATCCTGATTGCCTACCGGGACCGG	X74227	Itpkb	"inositol 1,4,5-trisphosphate 3-kinase B"	calmodulin binding; inositol-trisphosphate 3-kinase activity; kinase activity; transferase activity	6	54260	NM_019312.1	Rn.44632	Rn.44632	1369757_at	A	A	A	A	A	A	1.2	A	A	A	0.17466	0.198871	0.107845	0.267888	0.135469	0.0653096	0.153051	0.0646655	-0.041757	0.0678653	0.116921	-0.134961	0.00749901	0.159556	-7.05909	-2.64787	0.837542	0.36108	4.96119
RN00085	SEQ00065	GAACCACACCACACACAACCAGTCCCGCAAATGGCACAGAAATGGCATCAAGAAA	X68283	Rpl29	ribosomal protein L29	cytosolic ribosome (sensu Eukarya); intracellular; protein biosynthesis; ribosome; ribosome biogenesis; structural constituent of ribosome	Normalisation	29283	NM_017150.1	Rn.3973	Rn.3973	1367582_AT	-0.1	0.3	0.1	0.1	0.1	0.4	0.4	0.5	0	0.3	-0.810305	-0.999851	-0.393803	-0.289432	0.538431	0.489534	0.483336	0.350667	0.161895	0.217721	0.658967	0.404291	0.316506	0.0387778	-1.6597	-4.68863	1.02961	-0.215511	70.4956
RN00086	SEQ00066	TTCTATGAAGGATCCATCTCTGTGTGTTGAGGGGTGAAAATGATTTTGAAATTTGAGTCT	X67788	Vil2	villin 2	cytoskeleton; structural molecule activity	8	54319		Rn.773	Rn.773	1370875_AT	-1.9	-3	0.8	2.3	-3.8	-3.6	-3.8	-4.5	-4.3	-3.7	-0.385291	-0.0912492	0.212204	0.713551	0.107106	-0.0942509	-0.0179223	-0.103533	0.0441716	-0.0790638	0.818403	0.75528	0.0823569	5.30944	-3.60197	2.40856	0.832964	0.414447	3.25835
RN00087	SEQ00067	CAAGTACTTAGACATCACGGAGTCCGGGCAGGTCTACTTTGGAGTCATTGCTCTGTGA	X66539	Tnf	"tumor necrosis factor superfamily, member 2"	apoptosis; cell growth and/or maintenance; cell proliferation; cellular defense response; cellular extravasation; cytokine activity; defense response; development; humoral immune response; immune response; inflammatory response; integral to membrane; integral to plasma membrane; lymph gland development; membrane; organogenesis; plasma membrane; positive regulation of cell proliferation; programme…	5	24835		Rn.2275	Rn.2275	1387691_at	A	A	A	A	A	A	A	A	A	A	0.833442	0.185146	0.169775	0.0590832	0.41023	0.36382	0.123673	0.171605	-0.0439512	-0.138522	0.188692	0.0613072	0.0746902	0.347667	-3.74294	-1.52422	0.792593	0.546914	6.27743
RN00087	SEQ00067	CAAGTACTTAGACATCACGGAGTCCGGGCAGGTCTACTTTGGAGTCATTGCTCTGTGA	X66539	Tnf	"tumor necrosis factor superfamily, member 2"	apoptosis; cell growth and/or maintenance; cell proliferation; cellular defense response; cellular extravasation; cytokine activity; defense response; development; humoral immune response; immune response; inflammatory response; integral to membrane; integral to plasma membrane; lymph gland development; membrane; organogenesis; plasma membrane; positive regulation of cell proliferation; programme…	5	24835		Rn.2275	Rn.2275	1387691_at	A	A	A	A	A	A	A	A	A	A	0.0584903	-0.150475	0.0709919	0.121896	-0.0463791	0.110419	0.0740968	-0.0317714	0.0839053	-0.0112138	-0.46478	-0.221446	0.00734816	0.347667	-7.0884	-1.52422	0.792593	0.546914	6.27743
RN00088	SEQ00068	CATAGGGGAAATGACGAATGGAATAAACACAGAAATCGGGGAGAAAGGGAGCCAG	X63854	Tap2	"transporter 2, ATP-binding cassette, sub-family B (MDR/TAP)"	ATP binding; ATP-binding cassette (ABC) transporter activity; extracellular space; immune response; integral to membrane; integral to plasma membrane; membrane; nucleotide binding; oligopeptide transport; oligopeptide transporter activity; transport	7	24812	NM_032056.1	Rn.10372	Rn.10372	1368732_AT	0.6	A	0.4	0.2	0.2	0	A	0.1	0	0.2	-0.0950005	-0.502468	-0.0931919	-0.199257	0.30243	0.265408	0.0574784	-0.0189738	0.161724	-0.0467436	0.427063	0.304996	0.0556614	0.151667	-4.16718	-2.72102	0.572441	0.597858	23.4522
RN00089	SEQ00069	AAATCTTCAGACGCTGCCCGAGAGTGAGGATGAGGAGAGCTATGACACGGAGTCAGAATT	X63594	Nfkbia	"nuclear factor of kappa light chain gene enhancer in B-cells inhibitor, alpha"	cytoplasm; cytosol; nucleus; protein binding; protein-nucleus import, translocation; regulation of cell proliferation	9	25493	XM_343065.1	Rn.12550	Rn.12550	1389538_AT	-0.5	0.8	0.4	0.3	0.5	-1	0	-1.3	1.1	0.4	-0.0552415	-0.360978	-0.422768	-0.0705906	-0.0379689	-0.255758	0.00797278	-0.238937	0.0902977	0.0627995	0.125106	0.196794	0.0321153	0.600111	-4.9606	-0.736698	0.815066	0.349823	14.8784
RN00090	SEQ00070	CAGCAGTGTGGTCAGTGCAGGGGAAGCTTAGGTCCCAGCATGTATGTCCC	X62875	Hmga1	high mobility group AT-hook 1		9	117062	NM_139327.1	Rn.3123	Rn.83614	1388309_AT	-0.8	0.2	1.1	-0.1	0.4	0.4	0.6	0.4	0.3	0.6	0.677462	-0.261969	-0.63786	-0.328189	0.145888	0.248455	0.205315	0.206847	-0.0803707	0.084871	-0.641402	-0.691938	0.135221	0.247667	-2.88661	-2.01353	1.02117	0.217161	29.6297
RN00091	seq00071	AGGTTCCGCCTGGTCTTCCTTCCTCGGTATATCCATCCAGCTCAGGTGATAACTACAG	NM_133524	Tcfe2a	transcription factor E2a	positive regulation of transcription; transcription regulator activity	9	171046	NM_133524.1	Rn.10290	Rn.10290	1369684_at	A	A	A	A	A	A	A	A	A	A	0.249365	-0.0989789	-0.171315	0.189704	-0.191425	-0.0519802	-0.177696	0.122753	-0.0154546	-0.258416	-0.227459	-0.12656	0.0304497	0.662333	-5.03743	-0.594371	1.06431	0.0195667	18.8603
RN00092	SEQ00071	CATAACCATGCCAGCCTTCCCAGCCAGCCCAGCTCCCTCCCTGACCTCTCACAGA	NM_133524	Tcfe2a	transcription factor E2a	positive regulation of transcription; transcription regulator activity	9	171046	NM_133524.1	Rn.10290	Rn.10290	1369684_at	A	A	A	A	A	A	A	A	A	A	0.125837	0.367352	0.429762	0.135102	-0.284852	-0.0213367	-0.0235496	0.084738	0.0261052	0.0109766	-0.244819	0.0388668	0.0412879	0.662333	-4.59814	-0.594371	0.978356	0.22182	54.9806
RN00093	seq00071	TTCGGGAGAGACACCAGTGTTGGCACCCTGAGTCAGGCTGGCTTCCTACCAGGTGAGC	NM_133524	Tcfe2a	transcription factor E2a	positive regulation of transcription; transcription regulator activity	9	171046	NM_133524.1	Rn.10290	Rn.10290	1369684_at	A	A	A	A	A	A	A	A	A	A	0.967831	-0.376665	0.03358	-0.151279	0.232072	-0.0366921	0.125197	-0.125229	0.188603	0.213548	0.0249633	-0.0863158	0.128403	0.662333	-2.96125	-0.594371	0.882314	0.338662	3.0629
RN00094	seq00072	ACTGTGTGGGATACTTAGTGGTATATGTCTCTGAGTTTGGATTAGTGTTTCTAAATTGGT	X62313	Map2k1	mitogen activated protein kinase kinase 1	ATP binding; MAP kinase kinase activity; cytosol; protein amino acid phosphorylation; protein kinase activity; protein kinase cascade; protein serine/threonine kinase activity; protein-tyrosine kinase activity; transferase activity	6	170851	NM_031643.3	Rn.5850	Rn.5850	1367760_at	-2.1	-0.8	-1.3	-1.9	0.9	0.4	0.7	0.4	0.8	0.5	-1.15024	-0.74058	-0.861081	-0.551196	0.707106	0.339295	0.590587	0.347107	0.778435	0.569204	0.953645	0.947899	0.547895	1.36489	-0.868028	0.448784	1.03372	0.0777537	7.51958
RN00095	SEQ00072	GTATTGTCAGGATTCTCGGACCCTTGGTACTTCACTCTTGCTGGTGACCTCTCAGTCT	X62313	Map2k1	mitogen activated protein kinase kinase 1	ATP binding; MAP kinase kinase activity; cytosol; protein amino acid phosphorylation; protein kinase activity; protein kinase cascade; protein serine/threonine kinase activity; protein-tyrosine kinase activity; transferase activity	6	170851	NM_031643.3	Rn.5850	Rn.5850	1367760_at	-2.1	-0.8	-1.3	-1.9	0.9	0.4	0.7	0.4	0.8	0.5	-0.537344	-0.664802	-0.641922	-0.731891	-0.315062	-0.6416	-0.689955	-0.865056	-0.765674	-0.904732	-0.0179321	-0.055197	0.0279325	1.36489	-5.16191	0.448784	0.0890497	0.359446	173.322
RN00096	seq00072	TTTTAATATTGTCTTTATCGCTATGGTTACTCCCCTAAGTGGATTGGCTTTGTGCTTGG	X62313	Map2k1	mitogen activated protein kinase kinase 1	ATP binding; MAP kinase kinase activity; cytosol; protein amino acid phosphorylation; protein kinase activity; protein kinase cascade; protein serine/threonine kinase activity; protein-tyrosine kinase activity; transferase activity	6	170851	NM_031643.3	Rn.5850	Rn.5850	1367760_at	-2.1	-0.8	-1.3	-1.9	0.9	0.4	0.7	0.4	0.8	0.5	-1.31198	-0.827035	-1.04873	-1.08354	0.734029	0.514007	0.778249	0.336311	0.770526	0.595374	0.981253	0.977002	0.791076	1.36489	-0.338111	0.448784	0.922962	0.247298	2.5385
RN00097	SEQ00073	CCGAGGAATCTGGCACAACAATGAGAAGAGTTTCTTGATCTGGGTGAATGAGGAG	X59737	Ckmt1	"creatine kinase, mitochondrial 1, ubiquitous"	creatine kinase activity; extracellular space; kinase activity; mitochondrion; phosphocreatine biosynthesis; transferase activity; transferase activity, transferring phosphorus-containing groups	1.1	29593	"XM_342505.1, XM_342505.1"	Rn.24682	Rn.24682	1390566_A_AT	A	A	A	2.8	-0.7	-1.2	A	-1	-1.7	A	-0.175964	1.01904	-0.20281	-0.160071	-0.032115	-0.0149157	0.138474	0.129215	-0.0962176	0.105578	-0.15249	-0.11251	0.127028	2.12622	-2.97678	1.08829	0.909957	0.260894	48.5162
RN00098	SEQ00074	TTAATGCTCGCAAGGGCTCCTCCAACTCCTATGCTATCAAGAAGAAAGATGAACTG	X58465	Rps5	ribosomal protein S5	cytosolic ribosome (sensu Eukarya); intracellular; protein biosynthesis; ribosome; ribosome biogenesis; small ribosomal subunit; structural constituent of ribosome	Normalisation	25538	XM_341788.1	Rn.2100	Rn.2100	1398882_AT	-0.2	0.4	-0.1	0.3	0.2	0.2	0.3	0.2	0.3	0.3	-0.333655	0.513952	-0.123907	-0.0180657	0.106387	-0.0710823	0.278062	0.151835	0.0373018	-0.0650155	0.521767	0.727214	0.0545414	0.0365556	-4.1965	-4.77377	0.935961	0.248233	21.0401
RN00099	SEQ00074	CACTGATGATGTGCAGATCAACGATATTTCTCTACAGGATTACATTGCTGTGAAGGAGA	X58465	Rps5	ribosomal protein S5	cytosolic ribosome (sensu Eukarya); intracellular; protein biosynthesis; ribosome; ribosome biogenesis; small ribosomal subunit; structural constituent of ribosome	Normalisation	25538	XM_341788.1	Rn.2100	Rn.2100	1398882_AT	-0.2	0.4	-0.1	0.3	0.2	0.2	0.3	0.2	0.3	0.3	-0.0533576	0.211033	-0.0319687	0.136473	0.38252	0.226604	0.308437	0.254579	0.246568	0.297316	0.814111	0.771259	0.0202785	0.0365556	-5.6239	-4.77377	0.923203	0.368508	62.4756
RN00100	SEQ00076	CCACGGAGATAGTTGAGGAGCGATGGTGTTTGTTACATGAGGAAAATGTAACCTCTAGG	X57523	Tap1	"transporter 1, ATP-binding cassette, sub-family B (MDR/TAP)"	ATP binding; ATP-binding cassette (ABC) transporter activity; defense response; extracellular space; immune response; integral to membrane; integral to plasma membrane; membrane; nucleotide binding; oligopeptide transport; oligopeptide transporter activity; transport	7	24811	NM_032055.1	Rn.10763	Rn.10763	1388149_at	-0.2	-4.9	-1.2	-0.6	0.8	1.1	A	1.1	0.8	0.8	-0.0322346	0.0129709	-0.1069	0.288562	-0.0750526	0.219104	0.107541	0.167236	-0.181112	0.0748505	0.0438962	0.0904759	0.0227689	3.40056	-5.45679	1.76577	0.986363	0.263607	33.9181
RN00101	SEQ00077	GCCCGATACACAGCAGCCTCTCCACCAATACCTTGTCCCCGATTATCTACCAGGG	X57405	Notch1	"Notch gene homolog 1, (Drosophila)"	ATP binding; DNA binding; calcium ion binding; cell differentiation; compartment specification; determination of left/right symmetry; development; extracellular space; integral to membrane; membrane; positive regulation of transcription from Pol II promoter; protein binding; receptor activity; regulation of transcription, DNA-dependent; somatic stem cell renewal; structural molecule activity; tra…	6	25496	XM_342392.1	Rn.21221	Rn.25046	1390426_AT	A	0.2	2.2	0.4	-0.8	-1	A	-1	-1	-1.1	0.160384	0.130304	-0.204716	-0.0833269	-0.498662	-0.391684	-0.386686	-0.44747	-0.549456	-0.723016	0.526774	0.582961	0.0857159	1.20011	-3.54429	0.263168	1.05003	-0.799156	144.787
RN00102	SEQ00078	CTACTACCAAGGTGTGTATTCCAGACCCGTGCTAAATACTTCCTAGCTCCCAGAACTG	X55955	Hnf3a	"hepatocyte nuclear factor 3, alpha"	DNA binding; nucleus; regulation of transcription, DNA-dependent; transcription factor activity; transcription factor complex	9	25098	NM_012742.1	Rn.10470	Rn.10470	1369834_AT	2	A	A	A	A	A	A	A	A	A	0.470185	0.439146	0.459003	0.344175	-0.013168	-0.0910057	-0.0811995	-0.0589287	-0.0739133	0.0772535	0.242184	0.300028	0.0618301	2.92667	-4.01555	1.54926	0.92759	0.225334	91.7462
RN00103	seq00078	GTTTGAAAGAATAATATATAACCGAAGACTAAGAAAGTGTGTGAGCCCAGTATGCATT	X55955	Hnf3a	"hepatocyte nuclear factor 3, alpha"	DNA binding; nucleus; regulation of transcription, DNA-dependent; transcription factor activity; transcription factor complex	9	25098	NM_012742.1	Rn.10470	Rn.10470	1369834_at	2	A	A	A	A	A	A	A	A	A	0.11701	0.196035	0.239749	-0.266332	0.14266	0.302613	0.343198	0.146473	0.133151	0.156249	0.172352	0.287732	0.0272876	2.92667	-5.19561	1.54926	1.05144	0.295328	25.1437
RN00104	seq00078	TTTGTGGGAACTGAGTGACTTTGGAAGTGAAAGCAGATGCAGCAGCATTGGAAAGTAG	X55955	Hnf3a	"hepatocyte nuclear factor 3, alpha"	DNA binding; nucleus; regulation of transcription, DNA-dependent; transcription factor activity; transcription factor complex	9	25098	NM_012742.1	Rn.10470	Rn.10470																												1.12288	-0.991742	74.996
RN00105	SEQ00079	CTTCAGACACACGAGAAGAGGGCATCAGATCTCATCATAGATGGTTGTAAGCCACC	X55153		ribosomal protein, large P2	MACROMOLECULE METABOLISM(LL), METABOLISM(LL), PHYSIOLOGICAL PROCESS(LL), TRANSLATION(LL), PROTEIN METABOLISM(LL), PROTEIN BIOSYNTHESIS(LL), TRANSLATIONAL ELONGATION(LL), MACROMOLECULE BIOSYNTHESIS(LL), BIOSYNTHESIS(LL)	Normalisation		XM_344443(LL)	Rn.976	Rn.128114	1371340_AT	0	0.3	0.2	0.2	0	0	0.2	0	0	0.4	0.110318	0.0337334	0.183952	0.414238	0.1468	-0.0254186	0.21115	0.291982	0.114604	0.141115	0.125716	0.100621	0.0156199	0.0223333	-6.00047	-5.48466	0.843264	0.490277	27.6717
RN00106	SEQ00079	TTTAGAGTGAAAGCAGGTGGCAGTGGTGTTCCTTGTGTTGGTGAGTCTACCCTTA	X55153		ribosomal protein, large P2	MACROMOLECULE METABOLISM(LL), METABOLISM(LL), PHYSIOLOGICAL PROCESS(LL), TRANSLATION(LL), PROTEIN METABOLISM(LL), PROTEIN BIOSYNTHESIS(LL), TRANSLATIONAL ELONGATION(LL), MACROMOLECULE BIOSYNTHESIS(LL), BIOSYNTHESIS(LL)	Normalisation		XM_344443(LL)	Rn.976	Rn.128114	1371340_AT	0	0.3	0.2	0.2	0	0	0.2	0	0	0.4	0.0566391	-0.180037	0.0436524	0.210554	0.11347	0.0773648	-0.064034	0.16632	0.083486	0.305054	0.254573	0.0285159	0.0185001	0.0223333	-5.75633	-5.48466	0.967333	0.232457	15.7293
RN00107	SEQ00081	GCTAGAATCAACTACAGAAAATGGCGGAAAATACTCAGGACTTGCACTTTCACGA	X53588	Gck	glucokinase	ATP binding; cell glucose homeostasis; glucokinase activity; glycolysis; hexokinase activity; kinase activity; second-messenger-mediated signaling; transferase activity	1.1	24385	NM_012565.1	Rn.10447	Rn.10447	1387312_A_AT	2.6	A	-0.1	-0.8	-1.2	-0.3	A	-1.1	-0.9	A	-0.771834	-1.30056	-1.36477	-1.20512	0.944575	0.993879	0.946933	1.04975	0.963194	0.735737	-0.163218	-0.420732	1.20572	1.32444	0.269891	0.405387	0.705314	0.505411	16.9717
RN00108	seq00082	ACTCTTCTTCAGTTCCCCACCTCTTCCATTCTCTCTTCCTCTTTAGCCCTGTTTGTAC	X53565	Ttgn1	trans-golgi network protein 1	Golgi to endosome transport; endosome; integral to membrane	2	192152	NM_138840.1	Rn.11349	Rn.11349	1371028_at	-0.7	-1.4	-1.2	-1	0.8	0.8	0.7	0.4	0.7	0.5	0.676464	1.06416	-0.0569916	-0.261019	-0.3476	-0.144417	-0.158835	-0.193247	-0.361667	-0.336149	-0.736428	-0.785895	0.234228	0.838222	-2.09402	-0.254595	0.982077	-0.0856512	239.904
RN00109	SEQ00082	AGTAGGTAAGATAGACATTTAGAAACTCCGTGCGTTCTCCACATTCCTCCACACTGT	X53565	Ttgn1	trans-golgi network protein 1	Golgi to endosome transport; endosome; integral to membrane	2	192152	NM_138840.1	---	Rn.11349	1387755_S_AT	-1.8	-4.7	-1.5	-3.9	0.7	0.8	A	0.4	0.8	0.6	-0.156529	0.326988	0.419263	0.159222	0.02474	-0.043851	-0.0893939	-0.183628	0.129238	0.201707	-0.592982	-0.464656	0.0413482	4.33778	-4.59603	2.11696	1.03737	0.0396025	29.2759
RN00110	seq00082	AGTAGGTAAGATAGACATTTAGAAACTCCGTGCGTTCTCCACATTCCTCCACACTGTT	X53565	Ttgn1	trans-golgi network protein 1	Golgi to endosome transport; endosome; integral to membrane	2	192152	NM_138840.1	Rn.11349	Rn.11349	1371028_at	-0.7	-1.4	-1.2	-1	0.8	0.8	0.7	0.4	0.7	0.5	0.284687	0.414879	0.391361	0.335851	-0.0219193	0.168042	0.137628	0.211291	0.0605062	0.0668864	-0.904515	-0.932063	0.0221825	0.838222	-5.49444	-0.254595	1.01479	0.181174	53.2955
RN00111	SEQ00083	AAAGTTCAGTGGGAAACACGTAGTCTTCATTGCTCAGAGGAGGATTCTGCCCAAG	X53377	Rps7	ribosomal protein S7	RNA binding; cytosolic ribosome (sensu Eukarya); cytosolic small ribosomal subunit (sensu Eukarya); intracellular; protein biosynthesis; ribosome; ribosome biogenesis; structural constituent of ribosome	Normalisation	29258	"XM_343041.1, XM_343041.1, NM_031570.1"	Rn.2050	Rn.119388	1398751_AT	0.2	0.1	0.1	0.2	0.2	0.3	0.3	0.3	0.2	0.2	-1.15063	0.610603	-0.4664	-1.18569	-0.513848	-0.530004	-0.563254	-0.465054	-0.520218	-0.468756	-0.506697	-0.571869	0.236593	0.00544444	-2.07952	-7.521	0.928674	0.145386	92.7934
RN00112	SEQ00084	AAGAGGATGAGGATGACAGAGATGAAGATGAAGATGAAGAGGATGAGAAGGAAGAAGATGAGGAG	X53363	Calr	calreticulin	calcium ion binding; calcium ion storage activity; endoplasmic reticulum	13	64202	NM_022399.1	Rn.974	Rn.974	1398750_at	0.8	-0.8	-0.3	0.1	0.1	0.4	0.1	0.2	0	0.5	1.06737	-0.41977	-0.0720728	-0.0531598	0.362476	0.59877	0.404054	0.248233	0.38581	0.249669	0.830272	0.834747	0.164603	0.192111	-2.60293	-2.37999	0.889505	0.349897	16.5935
RN00113	SEQ00085	CTCAAGAGTGTTTCTGAGAGACTGTCTATCCTCAAGGGAGCCAGACCCAGTGACT	X53052	Mip	major intrinsic protein of eye lens fiber	ATP binding; extracellular space; gap junction; integral to membrane; membrane; protein amino acid phosphorylation; protein kinase activity; structural constituent of eye lens; transport; transporter activity; visual perception	Normalisation	25480	XM_343137.1	Rn.23532	Rn.23532	1390230_AT	A	A	A	A	A	A	A	A	A	A	0.00487099	0.0432195	0.168516	0.426759	0.170546	0.18994	0.224467	0.109017	0.0755925	0.272229	0.020131	0.147846	0.015077	1.51067	-6.0515	0.595186	0.998348	0.333269	52.7598
RN00114	SEQ00085	TCAAGAGTGTTTCTGAGAGACTGTCTATCCTCAAGGGAGCCAGACCCAGTGACTC	X53052	Mip	major intrinsic protein of eye lens fiber	ATP binding; extracellular space; gap junction; integral to membrane; membrane; protein amino acid phosphorylation; protein kinase activity; structural constituent of eye lens; transport; transporter activity; visual perception	Normalisation	25480	XM_343137.1	Rn.23532	Rn.23532	1390230_AT	A	A	A	A	A	A	A	A	A	A	1.18004	-0.847218	-0.396273	0.445828	-0.452614	-0.449235	-0.351774	-0.44679	-0.568408	-0.837759	-0.0898811	-0.158374	0.386546	1.51067	-1.37129	0.595186	0.899907	0.285041	23.4406
RN00115	SEQ00087	AACCTGGATAAATTATGGACGTTGGTCAGCGAGCAGACACGGGTCAATGCAGCAAA	X52733		60S ribosomal protein L27a		Normalisation			Rn.2722	Rn.2722	1371344_AT	0.3	0.1	0.2	0.5	0.3	0.2	0.2	0.3	0.3	0.6	0.307233	-0.165689	0.380045	0.699283	0.165762	0.275354	0.495033	0.562459	0.335676	0.401108	0.814727	0.638214	0.0554423	0.0222222	-4.17287	-5.49185	0.957124	0.394295	52.7539
RN00116	SEQ00087	TTTGACAAATATCATCCAGGTTACTTCGGCAAAGTTGGCATGAGGCATTACCACTTGAA	X52733		60S ribosomal protein L27a		Normalisation			Rn.2722	Rn.2722	1371344_AT	0.3	0.1	0.2	0.5	0.3	0.2	0.2	0.3	0.3	0.6	0.173428	-0.0474083	0.210667	0.576047	0.0265463	0.046434	0.196454	-0.00717761	-0.0973438	0.238159	0.433621	0.540113	0.0381225	0.0222222	-4.71321	-5.49185	0.885307	0.410603	12.5807
RN00117	SEQ00089	AGTCCAAACTTGAAGACATCAGATTAGAACAGGAAACGGAAGCAGAGAAGGCGAT	X52713	Mx2	myxovirus (influenza virus) resistance 2	GTP binding; GTPase activity; defense response; immune response	14	286918	"NM_017028, NM_017028"	Rn.82719	Rn.10374	1387283_AT	1.5	-0.3	0.4	0.6	A	-0.1	A	0.3	-0.3	A	0.149117	0.380387	0.535351	-0.276446	-0.00642138	-0.174446	-0.152951	-0.134116	-0.0998263	-0.281522	-0.118707	-0.0312943	0.0767395	0.397889	-3.70389	-1.32956	0.626415	0.5744	4.19567
RN00118	SEQ00090	CAATGACCCTTTAGCTGTTTACCTTATGTTAGTATGTTGCCTTTAGACTGTGGAAG	X52711	Mx1	myxovirus (influenza virus) resistance	GTP binding; GTPase activity; defense response; immune response; nucleus	12	24575	NM_173096.1	Rn.10373	Rn.10373	1371015_at	0.3	-0.8	0.1	1.2	0.2	0.6	0.6	1	0.2	0.9	0.0643085	0.0140213	-0.108332	-0.173291	-0.0398591	-0.133287	-0.21838	-0.0349801	-0.0645804	-0.21356	-0.236573	-0.56305	0.00907871	0.326778	-6.7833	-1.61362	0.461736	0.632357	6.14569
RN00119	SEQ00091	TCCGAGTTACGCCGACCAGAACAGAAATCATTATTTTAGCCACCAGAACACAGAA	X51536	Rps3	ribosomal protein S3	intracellular; nucleic acid binding; protein biosynthesis; ribosome; small ribosomal subunit; structural constituent of ribosome	Normalisation	140654	XM_341888.1	Rn.2171	Rn.127805	1371299_AT	0.3	-0.2	-0.3	0.4	0.1	0.2	0.2	0.1	0.2	0.4	-0.0231786	-0.479043	0.102541	0.490901	0.314529	0.298625	0.442596	0.261223	0.203154	0.257792	0.718657	0.593144	0.0769013	0.0537778	-3.70085	-4.21685	0.87916	0.454838	11.4912
RN00120	SEQ00092	GTACAAGTTACTGGAGCCTGTTCTGCTTCTGGGCAAGGAGAGATTTGCTGGTGTG	X17665	Rps16	ribosomal protein S16	RNA binding; cytosolic small ribosomal subunit (sensu Eukarya); intracellular; protein biosynthesis; ribosome; structural constituent of ribosome	Normalisation	140655	XM_341815.1	Rn.29791	Rn.29791	1371318_AT	0.3	0.2	0.1	0.4	0.3	0.1	0.3	0.1	0.2	0.8	-0.122098	-0.336888	-0.155692	0.42088	-0.128379	-0.388948	-0.141504	-0.263441	-0.298634	-0.18013	0.387641	0.317169	0.0504718	0.044	-4.30838	-4.50635	1.02257	0.174934	32.6832
RN00121	seq00093	GAGTGTCTGTATGCTGGGGTGAGAGCCTGTAGTCCCTCCCGTCTGGTTGTAGGAATAG	X17163	Jun	v-jun sarcoma virus 17 oncogene homolog (avian)	DNA binding; cell growth and/or maintenance; intracellular; nucleus; regulation of cell cycle; regulation of transcription, DNA-dependent; transcription factor activity	9	24516	NM_021835.2	Rn.44320	Rn.93714	1369788_s_at	A	1.2	0.8	0.6	0	0	0	-0.1	0.1	0	0.159664	0.522285	-0.0121593	0.0541847	-0.240114	-0.0773059	-0.113696	0.0385281	-0.225059	-0.190136	0.671091	0.731205	0.0517223	0.205	-4.27307	-2.2863	1.10852	-0.0216152	63.9865
RN00122	seq00093	GGTGTCCTACCCAGTGTTTGTAAATAAGAGATTTGAAGCATTCTGAGTTTACCATTTGT	X17163	Jun	v-jun sarcoma virus 17 oncogene homolog (avian)	DNA binding; cell growth and/or maintenance; intracellular; nucleus; regulation of cell cycle; regulation of transcription, DNA-dependent; transcription factor activity	9	24516	NM_021835.2	Rn.44320	Rn.93714	1369788_s_at	A	1.2	0.8	0.6	0	0	0	-0.1	0.1	0	0.0796534	1.11804	0.54422	0.396393	-0.0860995	0.00095707	-0.040967	0.0763948	-0.0518323	-0.0638334	0.732509	0.955262	0.149123	0.205	-2.74542	-2.2863	0.99863	0.291374	8.58366
RN00123	SEQ00093	TGTGATCGTTTATAATAATAATAAAGACTTCAGCAATTAGATGTTTATCTCAAAGCAGGGACCCA	X17163	Jun	v-jun sarcoma virus 17 oncogene homolog (avian)	DNA binding; cell growth and/or maintenance; intracellular; nucleus; regulation of cell cycle; regulation of transcription, DNA-dependent; transcription factor activity	9	24516	NM_021835.2	Rn.44320	Rn.93714	1369788_s_at	A	1.2	0.8	0.6	0	0	0	-0.1	0.1	0	0.00674658	-0.521385	-0.356238	-0.301965	-0.156096	-0.314983	-0.141826	-0.28156	-0.176288	-0.380269	-0.605377	-0.719611	0.0222403	0.205	-5.49068	-2.2863	0.451799	0.405657	3.45909
RN00124	SEQ00094	GTCATAAACTCTTTGAGACAGGGTCCAGTCAGGGATGCTAGTACCATAGTTCCAATC	X17053	Scya2	small inducible cytokine A2	G-protein-coupled receptor binding; chemokine activity; chemotaxis; cytokine activity; extracellular; extracellular space; immune response; inflammatory response; protein binding; signal transduction	5	24770	NM_031530.1	Rn.4772	Rn.4772	1367973_AT	-5.8	-6.7	-2.3	-1.7	0.4	-0.1	0.5	-0.3	1	1.4	0.425434	-0.202777	-0.17816	-0.107431	0.0955688	0.163596	-0.104409	-0.0339236	0.109227	-0.01389	0.0507097	-0.114178	0.0359022	7.96489	-4.79979	2.99365	0.633679	0.50856	12.9748
RN00125	SEQ00095	CGCATACGCATGACTACATTACAACGGGCCAGGAAGATTCAAAGTTTGGTTTCGATCT	X17013		diaminopimelate decarboxylase		Spike																																-1	10	-1
RN00126	SEQ00096	GAGGAACATTAACAGCATAAACTTTGACAACCCAGTCTACCAGAAGACCACGGAGG	X13722	Ldlr	low density lipoprotein receptor	calcium ion binding; cholesterol metabolism; coated pit; endocytosis; extracellular space; integral to membrane; lipid transport; lipid transporter activity; membrane; protein binding; receptor activity	1.4	300438	"XM_217091.1, XM_217091.1, NM_175762.2"	Rn.10483	Rn.10483	1388218_at	0.6	A	A	A	0.7	1.1	A	0.9	0.6	0.7	-0.266236	1.77318	-0.112613	0.340268	-0.218688	-0.444837	0.174327	-0.0984834	-0.292927	-0.545659	-0.428662	-0.126639	0.444816	2.76267	-1.16872	1.46606	1.02338	0.00795132	42.4054
RN00127	SEQ00097	CCTGCTCCTCAGCCCTTCTTACACTCCCTAACATCACACCCATTCCGTCTTCCTG	X13044	Cd74	CD74 antigen (invariant polpypeptide of major histocompatibility class II antigen-associated)	chaperone activity; immune response; integral to membrane	7	25599	NM_013069.1	Rn.33804	Rn.33804	1367679_AT	-0.2	-1.2	1.4	1.5	-5.2	-6.1	-2.6	-6.1	-5.3	-4.7	-0.113754	-0.0268824	0.301962	-0.0163003	-0.329011	-0.458178	-0.445124	-0.510672	-0.514178	-0.62482	0.8966	0.888385	0.0875434	9.20722	-3.51386	3.20277	0.464137	0.395768	36.6912
RN00128	SEQ00098	CAGGCTCCAGCATTAATTGTTGTGATAAATTTGTAATTGTAGCTTGTTCTCCTACCACCTGACTG	X12459	Ass	arginosuccinate synthetase	ATP binding; arginine biosynthesis; argininosuccinate synthase activity; ligase activity; urea cycle	1.2	25698	NM_013157.2	Rn.5078	Rn.5078	1370964_AT	1.8	-6.3	-4.4	0.6	-6.4	-6.8	-6.7	-7.4	-7.5	-9.5	1.77344	-1.60697	-1.42847	0.686255	-1.37217	-1.51212	-1.27696	-1.17815	-1.36385	-1.41066	0.951546	0.861283	1.30289	13.2582	0.381713	3.72882	0.951158	0.308094	27.2566
RN00129	SEQ00099	ACCACTGTCCCTATCTGAGCCACCCATCTTTCCACAAGACCTGAATCACCTCCTC	X07467	G6pdx	glucose-6-phosphate dehydrogenase	apoptosis inhibitor activity; glucose metabolism; glucose-6-phosphate 1-dehydrogenase activity; oxidoreductase activity; regulation of anti-apoptosis	Normalisation	24377	"XM_346880.1, XM_346880.1, NM_017006.1"	Rn.11040	Rn.11040	1367856_AT	-3.7	-5.1	-3.3	-2.6	0.5	0.5	0.5	0.4	0.8	1.2	-0.636426	-0.0868251	-0.278167	-0.0442945	0.231174	0.324672	0.172581	0.230376	0.268747	0.360204	0.817883	0.798138	0.100691	5.40844	-3.312	2.43521	0.878559	0.297739	75.3997
RN00130	SEQ00099	CATCTGCCCTTCTCACCATCTAACCCTCTATTAGGACTATTGACCTCATATTGGAAAGACT	X07467	G6pdx	glucose-6-phosphate dehydrogenase	apoptosis inhibitor activity; glucose metabolism; glucose-6-phosphate 1-dehydrogenase activity; oxidoreductase activity; regulation of anti-apoptosis	Normalisation	24377	"XM_346880.1, XM_346880.1, NM_017006.1"	Rn.11040	Rn.11040	1367856_AT	-3.7	-5.1	-3.3	-2.6	0.5	0.5	0.5	0.4	0.8	1.2	-0.689998	-0.260611	-0.206876	-0.169807	0.486809	0.544643	0.376788	0.325261	0.549311	0.652497	0.922287	0.920319	0.207328	5.40844	-2.27001	2.43521	0.8299	0.477762	17.2984
RN00131	seq00101	CGATATGGGCAGAAGGAGTCCTCAGACCAGAACTTCGACTATATGTTCAAGATCCTGAT	X06889	Rab3a	"RAB3A, member RAS oncogene family"	ATP binding; GTP binding; GTPase activity; RAB small monomeric GTPase activity; exocytosis; intracellular; intracellular protein transport; protein binding; protein transport; protein transporter activity; small GTPase mediated signal transduction; small monomeric GTPase activity; transport	2	25531	NM_013018.1	Rn.44409	Rn.44409	1369816_at	-0.4	1.3	1.8	0.5	-3.6	-2.7	A	-1.5	-2.1	A	-0.0146487	0.36281	0.139761	0.213951	-0.124417	-0.0701029	-0.0123807	0.0912999	-0.1518	-0.0335394	0.786371	0.737002	0.0260145	3.30044	-5.26454	1.72266	1.09958	0.159346	6.68236
RN00132	SEQ00101	GCAGTGTGGGCAAAACCTCATTCCTTTTCCGCTACGCAGACGACTCTTTTACTCC	X06889	Rab3a	"RAB3A, member RAS oncogene family"	ATP binding; GTP binding; GTPase activity; RAB small monomeric GTPase activity; exocytosis; intracellular; intracellular protein transport; protein binding; protein transport; protein transporter activity; small GTPase mediated signal transduction; small monomeric GTPase activity; transport	2	25531	NM_013018.1	Rn.44409	Rn.44409	1369816_AT	-0.4	1.3	1.8	0.5	-3.6	-2.7	A	-1.5	-2.1	A	-0.104696	0.208379	0.172136	-0.0623319	0.198875	0.275192	0.21526	0.32138	0.174497	0.240369	-0.143935	-0.281234	0.0191531	3.30044	-5.70628	1.72266	0.888805	0.524668	71.0811
RN00133	seq00101	GTAACAGCAGTGTGGGCAAAACCTCATTCCTTTTCCGCTACGCAGACGACTCTTTTAC	X06889	Rab3a	"RAB3A, member RAS oncogene family"	ATP binding; GTP binding; GTPase activity; RAB small monomeric GTPase activity; exocytosis; intracellular; intracellular protein transport; protein binding; protein transport; protein transporter activity; small GTPase mediated signal transduction; small monomeric GTPase activity; transport	2	25531	NM_013018.1	Rn.44409	Rn.44409	1369816_at	-0.4	1.3	1.8	0.5	-3.6	-2.7	A	-1.5	-2.1	A	-0.109961	1.10861	0.533734	0.424538	-0.123184	0.00490146	-0.0184142	0.021581	-0.0808313	-0.0928639	0.849501	0.692072	0.162125	3.30044	-2.62483	1.72266	1.0382	0.230484	6.88041
RN00134	SEQ00102	CACTGACATGCCCAAGACTCAGAAGTCCCAGCCCCTATCGACACACAAGA	X06107	Igf1	insulin-like growth factor 1	apoptosis inhibitor activity; extracellular; glial cell differentiation; growth factor activity; hormone activity; insulin-like growth factor receptor signaling pathway; neurogenesis; organogenesis; physiological process	4	24482	NM_178866.2	Rn.6282	Rn.6282	1370333_a_at	1	-4	-2.3	-3.8	0.5	0.5	0.6	0.4	0.4	0.5	0.99099	-0.878252	-0.633326	-0.81713	0.227672	0.310111	0.270483	0.155887	-0.056651	0.139388	0.938219	0.941323	0.342426	3.81289	-1.54613	1.93088	0.989796	0.290115	18.7337
RN00135	SEQ00103	GAACTGGCTGATGAATTATGCGGCTTAAAGCTGTCTGAAGCGGACAAGCTGCATTTAG	X04603		homoserine kinase	CARBOXYLIC ACID METABOLISM(NF), THREONINE METABOLISM(NF), METABOLISM(NF), AMINO ACID METABOLISM(NF), ASPARTATE FAMILY AMINO ACID BIOSYNTHESIS(NF), PHYSIOLOGICAL PROCESS(NF), THREONINE BIOSYNTHESIS(NF), ORGANIC ACID METABOLISM(NF), AMINE METABOLISM(NF), ASPARTATE FAMILY AMINO ACID METABOLISM(NF), AMINO ACID AND DERIVATIVE METABOLISM(NF), AMINO ACID BIOSYNTHESIS(NF), BIOSYNTHESIS(NF), AMINE BIOSYNT…	Spike																																-1	10	-1
RN00136	SEQ00104	GAGATTCAGCCACCTTATAAACCAAAAGCTAGAGACAAGCGAGACACCTCCAACTTCG	X04439	Prkcb1	"protein kinase C, beta 1"	ATP binding; cAMP-dependent protein kinase activity; calcium channel regulator activity; calcium ion binding; calcium ion homeostasis; calcium ion transport; diacylglycerol binding; intracellular signaling cascade; membrane; protein amino acid phosphorylation; protein kinase CK2 activity; protein kinase activity; protein serine/threonine kinase activity; protein-tyrosine kinase activity; transfer…	6	25023	NM_012713.1	Rn.9745	Rn.91118	1368240_a_at	A	A	A	A	A	A	A	-0.4	A	A	0.218578	0.264911	0.382816	0.275021	0.0523844	0.162168	0.020708	0.0339518	0.128735	0.106142	-0.0618547	0.549911	0.014207	1.36678	-6.13725	0.450779	0.899693	0.293047	36.8844
RN00137	SEQ00105	GTAACTAAACTGGTCGAGCGATGGATTTCCGTCTCTGGTGTAGCTGATGATCCGAATAA	X03453		cre associated function		Spike																																-1	10	-1
RN00138	SEQ00298	CTTTAGAGCCAGATATGGAAGAAGACGACGATCAGAAAGCCGTGAAGGATGAACTGTAG	X02918	P4hb	"prolyl 4-hydroxylase, beta polypeptide"	electron transport; electron transporter activity; endoplasmic reticulum; extracellular space; isomerase activity; peptidyl-proline hydroxylation to 4-hydroxy-L-proline; procollagen-proline 4-dioxygenase activity; protein disulfide isomerase activity	4	25506	NM_012998.1	Rn.4234	Rn.4234	1367635_AT	0.8	-1.2	-0.4	-0.4	0.4	0.2	0.2	0.3	0.3	0.5	1.73798	-1.20513	-0.406201	-0.374814	0.143592	-0.0527685	0.216004	0.285248	0.0906215	-0.00729289	0.752257	0.863236	0.54665	0.335667	-0.871312	-1.5749	0.949978	0.427317	14.1708
RN00139	SEQ00107	GCTAAATACCGGCACGAGACCGATAGCCAACAAGTACCGTAAGGGAAAGTTGAAA	X00722		Rattus norvegicus genes for 18S, 5.8S, and 28S ribosomal RNAs		2																																0.884363	0.330219	15.5471
RN00140	SEQ00108	TTTAATAGTCACTCCAAGTATCCACGGCATAGATGGTTACAGGAAGTCCCTCACCCT	V01217	Actb	"actin, beta"	actin cytoskeleton; actin filament; axon; axonogenesis; cell motility; cytoskeleton; motor activity; structural constituent of cytoskeleton; structural molecule activity	Normalisation	81822	NM_031144.2	Rn.7636	Rn.117620	1373087_at	-0.1	0.3	-0.7	-0.2	0.5	0.7	0.4	0.5	0.5	0.5	-1.19238	-1.86949	-0.672498	-0.518725	0.550931	0.424371	0.427391	0.33057	0.200553	0.312169	0.315123	0.580181	0.683164	0.189333	-0.549697	-2.401	0.975971	0.161367	12.4846
RN00141	SEQ00109	CATCCTGAAAGAAGAGGGTGAACACATACGAGAAATGGTGAAGCAAATCAATGAT	U93692	Prei2	preimplantation protein 2	nuclear pore	Normalisation	113929	NM_053616.1	Rn.11042	Rn.11042	1368199_AT	-0.7	0	-0.3	-0.5	0.5	0.7	0.5	0.9	0.4	0.8	-0.14732	-0.429533	-0.14757	0.0495456	0.476566	0.534591	0.146255	0.654672	0.474568	0.780658	0.863758	0.858134	0.161732	0.322333	-2.62832	-1.63337	0.815114	0.375427	5.89272
RN00142	SEQ00233	ACATGAAGCACGAGAATGTGATTGGTCTGTTGGATGTGTTTACACCTGCAAGGTC	U91847	Mapk14	mitogen activated protein kinase 14	ATP binding; MAP kinase activity; angiogenesis; cAMP-dependent protein kinase activity; cell; cytosol; kinase activity; protein amino acid phosphorylation; protein kinase CK2 activity; protein kinase activity; protein kinase cascade; protein serine/threonine kinase activity; protein-tyrosine kinase activity; transferase activity	6	81649	NM_031020.1	Rn.3293	Rn.88085	1367697_at	0	0.5	-0.4	0.1	0.5	0.3	0.2	0.5	0.2	0.3	0.550992	-0.192317	-0.700397	-0.190918	0.0648162	0.413466	0.0964878	0.414228	0.108561	0.121062	0.515291	0.547899	0.133669	0.0773333	-2.90327	-3.69277	0.77256	0.378248	13.0978
RN00143	SEQ00111	CAACAGCAGTGAGAAGGCTCCTGATATGAGCAGCTCTGAAGAAATTCCCACCTTT	U90725	Hdlbp	lipoprotein-binding protein		Normalisation	64474	NM_172039.1	Rn.8515	Rn.8515	1398859_at	0.5	0.6	0	-0.3	0.4	0.1	0.3	0.1	0.5	0.3	0.206284	-0.101361	-0.0916	-0.0815876	0.0453375	-0.0871917	-0.0659947	-0.203317	-0.338085	-0.481063	0.112265	0.00231216	0.0361432	0.0761111	-4.79013	-3.71575	0.558864	0.294397	89.5737
RN00144	SEQ00112	GACAGAGTCATTAGGACAAGTGCTTCCCACAATCCTTTACCCTCTCATGCGTTAC	U82612		fibronectin 1	RESPONSE TO PEST/PATHOGEN/PARASITE(LL), METABOLISM(LL), RESPONSE TO EXTERNAL STIMULUS(LL), PHYSIOLOGICAL PROCESS(LL), RESPONSE TO WOUNDING(LL), IMMUNE RESPONSE(LL), RESPONSE TO BIOTIC STIMULUS(LL), RESPONSE TO STIMULUS(LL), CELL ADHESION(LL,NF), DEFENSE RESPONSE(LL), RESPONSE TO STRESS(LL), CELL COMMUNICATION(LL,NF), ACUTE-PHASE RESPONSE(LL), ORGANISMAL PHYSIOLOGICAL PROCESS(LL), CELLULAR PROCESS…	8		NM_019143(LL)	Rn.1604	Rn.1604	1370234_at	2.3	-1.6	-0.5	-0.3	-4.6	-5	-5.3	-5.4	-5.4	-4.2	0.0346493	0.315914	0.107024	0.185264	0.049638	0.0950282	0.0801363	0.210163	0.104686	0.0497714	0.0898189	0.0841515	0.00782777	7.6	-6.99718	2.926	0.834816	0.37641	17.179
RN00145	seq00113	ATGTGGGTCCCTTTAACTGAAGGCATGGCAAGCTCCACACAAGGTCCTTC	U77829	Gas5	growth arrest specific 5		12	81714		Rn.14733	Rn.14733	1373499_AT	0.1	0.3	-0.3	0.3	0.3	0.2	0.6	0.4	0.4	0.1	0.861166	0.0480894	-0.154789	0.0969977	-0.0510836	0.00105965	0.203894	0.187614	0.183743	0.102419	0.0266029	0.197198	0.0757939	0.0582222	-3.72177	-4.10229	1.06904	0.0675954	8.47857
RN00146	SEQ00113	GCTAAGGACTCATGAGGAAGCTGGATAACTGAACAAAGCCATGTACAAGAATGGGAAG	U77829	Gas5	growth arrest specific 5		12	81714		Rn.14733	Rn.14733	1373499_AT	0.1	0.3	-0.3	0.3	0.3	0.2	0.6	0.4	0.4	0.1	0.180151	0.253946	-0.107067	0.228874	0.0652255	0.157964	0.115696	0.093347	0.170273	0.154333	0.557084	0.611493	0.0102865	0.0582222	-6.60311	-4.10229	0.952697	0.391143	6.34281
RN00147	seq00113	TTTGAATCAGGTGGACAGTTCTAAAAGTACAAATGATTTCGTATAAAGGTAC	U77829	Gas5	growth arrest specific 5		12	81714		Rn.14733	Rn.14733	1373499_AT	0.1	0.3	-0.3	0.3	0.3	0.2	0.6	0.4	0.4	0.1	0.275945	0.323994	0.0761572	0.226254	0.283461	0.166995	0.422997	0.233134	0.377748	0.169592	0.429669	0.88773	0.0108471	0.0582222	-6.52655	-4.10229	1.02163	0.230732	6.96305
RN00148	SEQ00114	TGATTGTACTCTTCTATGCTGGACCGAATTCATATGCAGATCGAAGTCACTCCTGTTCT	U75404	Akap12	A kinase (PRKA) anchor protein (gravin) 12	signal transduction	6	83425	NM_057103.1	Rn.42891	Rn.122094	1368868_at	A	A	A	A	A	A	A	A	A	A	-0.18837	-0.563655	0.0426866	0.240786	0.178739	0.218413	0.522795	0.262689	0.394376	0.637496	-0.000521687	-0.566318	0.12134	2.84844	-3.04287	1.51017	0.762609	0.39617	53.731
RN00149	SEQ00115	GCTGTAGTGGACCTCCTCGTGGACATCATGTTCATTGTGGACATCCTTATCAATT	U75210	Kcnh2	"potassium voltage-gated channel, subfamily H (eag-related), member 2"	cation channel activity; cation transport; integral to membrane; integral to plasma membrane; ion channel activity; ion transport; membrane; potassium channel activity; potassium ion transport; regulation of membrane potential; regulation of transcription, DNA-dependent; signal transducer activity; signal transduction; transport; two-component sensor molecule activity; two-component signal transd…	Normalisation	117018	NM_053949.1	Rn.10970	Rn.10970	1368343_at	A	A	2.3	A	A	A	A	A	A	A	-0.115156	0.482462	0.476463	-0.0507283	-0.0547006	0.168572	0.0640034	-0.0822129	-0.224504	-0.193797	0.723706	0.67684	0.0648574	0.750667	-3.94659	-0.413756	0.7674	0.41488	5.25551
RN00150	seq00116	AAAGTGCAATACAGTTCGAGGCGTCTTTGTCCTGGAAGAATTTGTTCCTGAAATTAAAG	U72995	Madd	MAP-kinase activating death domain		2	94193	NM_053585.1	Rn.6406	Rn.90117	1369066_at	A	0	-0.7	-0.4	0.8	0.8	A	0.9	0.6	0.6	-0.622709	-0.198629	-0.599149	-0.613552	0.665545	0.384651	0.984059	0.462268	0.774477	0.491164	0.26486	0.918017	0.386448	0.409444	-1.37165	-1.28826	0.978639	0.316422	8.99919
RN00151	seq00116	GTGATCTCTCCATCCGATCCAGTGGCAGCAGGCACATGAAGAAGCAGACGTTCGTTGT	U72995	Madd	MAP-kinase activating death domain		2	94193	NM_053585.1	Rn.6406	Rn.90117	1369066_at	A	0	-0.7	-0.4	0.8	0.8	A	0.9	0.6	0.6	0.298323	0.374122	0.0584026	0.195702	-0.108115	-0.0471011	0.0749235	0.033195	-0.0756101	-0.164587	-0.450817	-0.670066	0.0314709	0.409444	-4.98984	-1.28826	1.06644	0.0941279	33.5585
RN00152	SEQ00116	TGGGCGTGATCTCTCCATCCGATCCAGTGGCAGCAGGCACATGAAGAAGCAGACG	U72995	Madd	MAP-kinase activating death domain		2	94193	NM_053585.1	Rn.6406	Rn.90117	1369066_AT	A	0	-0.7	-0.4	0.8	0.8	A	0.9	0.6	0.6	-0.176949	0.32858	0.0166816	0.230778	0.212318	0.191947	0.171876	0.0987028	0.0115107	0.00851755	0.300999	0.51272	0.0216165	0.409444	-5.53172	-1.28826	0.649772	0.581168	10.3963
RN00153	SEQ00117	CTGCCTTGTTGGTGGGACCCTGATTACCCCTGAGCCTCTCGGGAATGCTTTTCTG	U72350	Bcl2l1	Bcl2-like 1	anti-apoptosis; apoptosis; apoptosis inhibitor activity; apoptosis regulator activity; caspase inhibitor activity; integral to membrane; integral to membrane of membrane fraction; membrane; mitochondrial membrane; mitochondrial outer membrane; mitochondrion; protein binding; regulation of apoptosis; response to oxidative stress	13	24888	NM_031535.1	Rn.10323	Rn.10323	1370812_at	-1.2	-1.8	-1.2	0	0.9	0.4	1.1	0.5	0.7	0.8	0.00297943	-0.288054	0.0237595	0.109623	0.281294	0.263604	0.391675	0.336245	0.38485	0.299549	0.907224	0.949447	0.046944	1.07511	-4.41292	0.104486	0.847842	0.321138	32.5377
RN00154	seq00118	CCATAGGAAATTAAGATTTGGTGACAGACTGGACGTGGGTGTGAGTCCTGACCCTGTC	U72349	Bcl2l1	Bcl2-like 1	anti-apoptosis; apoptosis; apoptosis inhibitor activity; apoptosis regulator activity; caspase inhibitor activity; integral to membrane; integral to membrane of membrane fraction; membrane; mitochondrial membrane; mitochondrial outer membrane; mitochondrion; protein binding; regulation of apoptosis; response to oxidative stress	13	24888	NM_031535.1	Rn.10323	Rn.10323	1369180_at	A	A	A	A	A	A	A	A	A	A	0.552091	0.657234	0.0783236	0.247081	0.0254898	0.0308297	0.00514105	-0.0733806	-0.074225	0.0531847	-0.214836	0.43236	0.0659736	0.246778	-3.92197	-2.01872	1.04109	0.19676	8.87091
RN00155	SEQ00118	GCAAGTTCTCCCTGTGTTCTGCTCACTCTCACGTAATGGGTCACCTTGGCTGGGG	U72349	Bcl2l1	Bcl2-like 1	anti-apoptosis; apoptosis; apoptosis inhibitor activity; apoptosis regulator activity; caspase inhibitor activity; integral to membrane; integral to membrane of membrane fraction; membrane; mitochondrial membrane; mitochondrial outer membrane; mitochondrion; protein binding; regulation of apoptosis; response to oxidative stress	13	24888	NM_031535.1	Rn.10323	Rn.10323	1369180_AT	A	A	A	A	A	A	A	A	A	A	0.223916	0.0639302	-0.105564	0.213768	-0.455855	-0.256918	-0.433022	-0.139799	-0.273408	-0.379229	-0.656469	0.0524568	0.0636292	0.246778	-3.97417	-2.01872	0.992169	-0.130154	55.5511
RN00156	seq00118	GCTGAATATTGTCTGATTTTAGAGAAGGTGGTCTGAGCCAATTGTGTTTGTGCTGTGC	U72349	Bcl2l1	Bcl2-like 1	anti-apoptosis; apoptosis; apoptosis inhibitor activity; apoptosis regulator activity; caspase inhibitor activity; integral to membrane; integral to membrane of membrane fraction; membrane; mitochondrial membrane; mitochondrial outer membrane; mitochondrion; protein binding; regulation of apoptosis; response to oxidative stress	13	24888	NM_031535.1	Rn.10323	Rn.10323	1369180_at	A	A	A	A	A	A	A	A	A	A	0.128679	-0.132224	-0.0683379	-0.258306	0.109727	0.26363	0.302222	0.198732	0.214848	0.266805	0.57999	-0.0815833	0.0366589	0.246778	-4.76969	-2.01872	0.832399	0.418436	41.5135
RN00157	SEQ00119	TACCTGTGCTGTGTAGCGTGTTCAGTGTGCTGTGGCTTGCCTGTATGGTTATCTG	U70050	Jag2	jagged 2	Notch binding; Notch signaling pathway; T-cell differentiation; calcium ion binding; cell communication; cell cycle; cell differentiation; cell fate determination; development; growth factor activity; hair cell fate commitment; integral to membrane; integral to plasma membrane; limb morphogenesis; membrane; perception of sound; regulation of cell migration; regulation of cell proliferation; sperm…	Normalisation	29147	XM_343119.1	Rn.22459	Rn.22459	1371006_AT	A	A	0.9	A	A	A	A	A	A	A	-0.143611	-0.162199	-0.410967	-0.299783	-0.767294	-0.651611	-0.533006	-0.381856	-0.68861	-0.754352	0.200401	0.209798	0.0549569	0.7	-4.18556	-0.514573	1.00496	-0.778143	69.3535
RN00158	SEQ00120	TCTAACAAGAATGTAATAGAGTCTGGCTGCAAGGAATGTGAGGAGCTGGAGGAGAG	U69272	Il15	interleukin 15	cytokine activity; extracellular; hematopoietin/interferon-class (D200-domain) cytokine receptor binding; immune response	5	25670	NM_013129.1	Rn.2490	Rn.2490	1368375_A_AT	-0.8	2.9	-0.6	-0.4	-1.4	-1.1	-1.5	-1.4	-1.6	-2.2	0.740728	0.224687	-0.411509	-0.519316	-0.206695	-0.307595	-0.432256	-0.545906	-0.562416	-0.784513	0.438535	0.488843	0.200608	1.97656	-2.31755	0.982989	0.441267	0.567968	7.16003
RN00159	SEQ00121	AAGAATCAATTTGGATGCTGCTCGTTGCTCCTCTTCTCTTCCTTACAATAGTTGTCCC	U68272		hypothetical gene supported by NM_053783		5	360301	XM_346525.1	Rn.19927	Rn.19927	1369956_at	-1.5	-1.6	-0.8	-1.2	0.8	0.7	0.8	0.7	0.8	0.8	0.216234	-0.159797	0.409589	-0.163287	0.583016	0.44033	0.629264	0.474208	0.531084	0.274759	0.774359	0.801329	0.081347	1.15611	-3.61977	0.20928	1.00631	0.28466	34.6017
RN00160	seq00121	CAGTGACAACTCCAGACAGCCTAGAAGCACCAGAGCAGGAAGAACTTTCTAAAGGAAC	U68272		hypothetical gene supported by NM_053783		5	360301	XM_346525.1	Rn.19927	Rn.19927	1369956_at	-1.5	-1.6	-0.8	-1.2	0.8	0.7	0.8	0.7	0.8	0.8	-0.774145	-0.539728	-0.388213	-0.209836	0.869008	0.795278	0.881024	0.688182	0.791428	0.973825	0.980929	0.97891	0.482737	1.15611	-1.05069	0.20928	0.945953	0.371564	1.63153
RN00161	seq00121	TCTGACTCTGACTTTCTCCCAAACAACGACTCGGAAACAAAGATGGCAGACCCAGCCC	U68272		hypothetical gene supported by NM_053783		5	360301	XM_346525.1	Rn.19927	Rn.19927	1369956_at	-1.5	-1.6	-0.8	-1.2	0.8	0.7	0.8	0.7	0.8	0.8	-0.536619	-0.305788	-0.222684	-0.134111	0.332562	0.351652	0.26772	0.32342	0.327041	0.315552	0.977074	0.968017	0.112716	1.15611	-3.14924	0.20928	0.953719	0.248291	50.52
RN00162	seq00122	CCTTTTGTCCGACCTTGCAGGAAGCACAGGGGAAGGAAGCTGTCCGCCCAAACTTCTG	NM_012863	Mist1	"muscle, intestine and stomach expression 1"	DNA binding; G-protein coupled receptor protein signaling pathway; nucleus; protein binding; regulation of transcription, DNA-dependent	9	25334	"NM_012863.1, NM_012863.1, XM_346425"	Rn.9897	Rn.9897	1387212_at	A	A	A	A	A	A	A	A	A	A	-0.77252	-0.533784	-0.861854	-0.858732	0.837109	0.599915	0.744196	0.265358	0.540963	0.766141	0.0318509	0.621429	0.541512	1.641	-0.884935	0.714575	0.853823	0.402538	22.0836
RN00163	SEQ00122	CTTTATCTGTTGTGCTGGGGCTGATTAGAGGTAGGCATTCCACATCCAGTTTAGACAG	NM_012863	Mist1	"muscle, intestine and stomach expression 1"	DNA binding; G-protein coupled receptor protein signaling pathway; nucleus; protein binding; regulation of transcription, DNA-dependent	9	25334	"NM_012863.1, NM_012863.1, XM_346425"	Rn.9897	Rn.9897	1387212_AT	A	A	A	A	A	A	A	A	A	A	-0.319998	-0.0563663	-0.290819	0.997671	0.00599751	-0.0591116	0.198471	0.0774777	0.198752	0.0983147	-0.564025	-0.179756	0.134586	1.641	-2.8934	0.714575	0.846318	0.37303	28.8413
RN00164	seq00122	GGGCTCGGAGCATCCTCAGTAACTACTCTACACCCCTAGTGTGGTCTCTTCTGTCCTG	NM_012863	Mist1	"muscle, intestine and stomach expression 1"	DNA binding; G-protein coupled receptor protein signaling pathway; nucleus; protein binding; regulation of transcription, DNA-dependent	9	25334	"NM_012863.1, NM_012863.1, XM_346425"	Rn.9897	Rn.9897	1387212_at	A	A	A	A	A	A	A	A	A	A	-0.920024	-0.594859	-0.48868	-0.621424	0.85543	0.691428	0.775875	0.0466807	0.580222	0.616091	0.0157316	0.702553	0.474111	1.641	-1.0767	0.714575	1.01038	0.121749	4.1856
RN00165	SEQ00123	GCAATGAGATTGACACCCAGAATCGCCAGATTGACAGGATCATGGAGAAGGCTGACTC	U56261	Snap25	synaptosomal-associated protein	cellular_component unknown; kinesin complex; molecular_function unknown; neurotransmitter secretion; neurotransmitter uptake; regulation of synapse; synaptic vesicle docking; synaptosome	2	25012	"NM_030991.1, NM_030991.1, XM_346670"	Rn.24412	Rn.107689	1387073_at	A	A	A	A	A	A	A	A	A	A	-0.0247857	-0.6218	-0.459805	-0.317904	-0.0977716	-0.483883	-0.251795	-0.565985	-0.441642	-0.515593	-0.00215164	0.545061	0.0398322	1.99878	-4.64992	0.999118	0.277502	0.502871	23.7971
RN00166	SEQ00124	AAGCCAATATCTACTCTTGACAACCGAACCATAGTCATCACCTCTCATCCAGGTCAGAT	U53922	Hsj2	DnaJ-like protein	DNA damage response, perception of DNA damage	Normalisation	65028	NM_022934.1	Rn.64562	Rn.64562	1398819_AT	1	-1.3	-0.7	0.3	0.4	0.1	0.1	0.1	0.5	0.3	0.673486	-0.502996	-0.0215863	0.394635	0.397111	0.454572	0.592293	0.178955	0.514408	0.488024	0.808673	0.912898	0.123172	0.415111	-3.02125	-1.26843	0.920362	0.366192	7.91794
RN00167	SEQ00125	CCTCAATTTCTATGCCTGGGTCTCCGGACCGCTCAGGGCTGATATAGACCTTCTG	U53486		corticotropin releasing hormone receptor 1	CYCLIC-NUCLEOTIDE-MEDIATED SIGNALING(LL), INTRACELLULAR SIGNALING CASCADE(LL), NEUROPEPTIDE SIGNALING PATHWAY(LL), CELL SURFACE RECEPTOR LINKED SIGNAL TRANSDUCTION(LL), G-PROTEIN COUPLED RECEPTOR PROTEIN SIGNALING PATHWAY(LL), SIGNAL TRANSDUCTION(LL), CELL COMMUNICATION(LL), CELLULAR PROCESS(LL)	4		NM_030999(LL)	Rn.10499	Rn.10499	1398289_A_AT	A	A	A	A	A	A	A	A	A	A	1.99107	-0.26461	-0.468805	0.136377	-0.234784	-0.420095	-0.137295	-0.245595	-0.346812	-0.494556	-0.174952	-0.08662	0.547208	0.571222	-0.869839	-0.807876	1.00465	0.122707	28.316
RN00168	SEQ00126	CCCAATCTTTAAGCTCGTACATACTGCATTAGTGACTTAGGTTTCTGTGAACACCGT	U48288	Akap11	A kinase (PRKA) anchor protein 11	peroxisome	Normalisation	25228	NM_012773.1	Rn.10557	Rn.10557	1368427_AT	0	-0.2	0	0.3	0.5	0.7	-0.1	0.3	0.4	0.6	0.187568	0.445038	0.136023	0.145551	-0.0857294	-0.00443026	-0.126492	0.132754	0.0441041	0.102306	-0.361335	-0.492088	0.02566	0.0961111	-5.28434	-3.37915	1.07691	0.0272927	40.3213
RN00169	SEQ00127	CAGAATATCCTTACCTGTCCAAATCTGATTCAAGCTGGATAAGATCTGGAAACCTGCCA	U40627	Nol3	nucleolar protein 3 (apoptosis repressor with CARD domain)		13	85383	"NM_053516.1, NM_053516.1, XM_346521"	Rn.65864	Rn.86956	1368544_a_at	-3.7	2.7	1.1	-2.6	-3.2	-6.5	-3.1	-3.8	-3.4	-2.8	-0.231674	1.21095	0.42448	0.167809	-0.0345066	-0.123488	-0.204966	-0.182417	-0.215857	-0.119816	0.970244	0.912373	0.203711	6.76456	-2.2954	2.758	0.968306	0.229921	30.0373
RN00170	seq00127	CAGGCTCTTTACTCAAGAATGGTCTGAATCCCACTGACCTGAGCAGGCTTGTGTGAAA	U40627	Nol3	nucleolar protein 3 (apoptosis repressor with CARD domain)		13	85383	"NM_053516.1, NM_053516.1, XM_346521"	Rn.65864	Rn.86956	1368544_a_at	-3.7	2.7	1.1	-2.6	-3.2	-6.5	-3.1	-3.8	-3.4	-2.8	-0.852929	0.290451	0.0858069	-0.617828	0.790493	0.561787	0.703792	0.527573	0.598467	0.68094	-0.15206	-0.191916	0.330046	6.76456	-1.59926	2.758	0.988035	0.265231	8.16413
RN00171	seq00127	GAAACCTGCCAGAACTGGACCAAGTCAATGCAGCAAGACTCCATTTACTGCCAAATGA	U40627	Nol3	nucleolar protein 3 (apoptosis repressor with CARD domain)		13	85383	"NM_053516.1, NM_053516.1, XM_346521"	Rn.65864	Rn.86956	1368544_a_at	-3.7	2.7	1.1	-2.6	-3.2	-6.5	-3.1	-3.8	-3.4	-2.8	-0.374352	0.551257	-0.0487639	-0.289909	0.199564	0.255755	0.279677	0.24958	0.221961	0.229075	0.331968	0.201637	0.0795188	6.76456	-3.65256	2.758	0.886845	0.372106	22.8505
RN00172	SEQ00128	CTGGGCACAGATTCCTTGAAGAAGCTAACAATAAAGGACTTGAGCTTTAAGGGCAACT	XM_346538	Lipe	"lipase, hormone sensitive"	catalytic activity; diacylglycerol catabolism; hydrolase activity; lipid catabolism; metabolism; triacylglycerol catabolism	1.4	25330	"XM_346538.1, XM_346538.1, NM_012859.1"	Rn.10566	Rn.10566	1387132_AT	A	A	1.6	A	A	A	A	A	A	A	0.292501	0.322423	0.432515	0.204482	-0.00187613	0.00342208	0.0966778	-0.0789845	0.0067212	0.0296046	0.922477	0.907862	0.0293295	1.624	-5.0915	0.699552	0.846027	0.420159	5.70033
RN00173	seq00128	GAAACACAAGCACTACTGGGATACAGCCTCGGCATTCTCACACAGCATGGATTTACGC	XM_346538	Lipe	"lipase, hormone sensitive"	catalytic activity; diacylglycerol catabolism; hydrolase activity; lipid catabolism; metabolism; triacylglycerol catabolism	1.4	25330	"XM_346538.1, XM_346538.1, NM_012859.1"	Rn.10566	Rn.10566	1387132_at	A	A	1.6	A	A	A	A	A	A	A	-0.316943	1.22169	0.33127	-0.14099	-0.19454	0.0126042	-0.0636528	0.0105334	-0.101043	0.00650786	0.464509	0.521207	0.190714	1.624	-2.39052	0.699552	0.809413	0.415086	19.4938
RN00174	seq00128	GCTGGACCTGCACTCTACCACTGCCTTCTACTGCTGCTGTGACCGACCACCGCTAGTC	XM_346538	Lipe	"lipase, hormone sensitive"	catalytic activity; diacylglycerol catabolism; hydrolase activity; lipid catabolism; metabolism; triacylglycerol catabolism	1.4	25330	"XM_346538.1, XM_346538.1, NM_012859.1"	Rn.10566	Rn.10566	1387132_at	A	A	1.6	A	A	A	A	A	A	A	-0.0286012	0.180762	0.0135984	0.0556254	-0.0750616	-0.0664962	-0.0732869	0.132473	-0.00413536	-0.058811	0.211188	0.456817	0.0080717	1.624	-6.95291	0.699552	1.01351	0.107066	10.9535
RN00175	SEQ00129	TCAGGAAGAAGAAGAGGAAGATCAAGGAAGAACTAGGAAACGGAAACAGAGTGGTCAGT	U36994	Ddit3	DNA-damage inducible transcript 3	DNA binding; cell cycle arrest; nucleus; regulation of transcription, DNA-dependent	13	29467	NM_024134.1	Rn.11183	Rn.11183	1369590_a_at	-0.8	1	1.2	0.3	0.1	-0.5	0.1	-0.2	0.3	0.5	-0.531525	0.295038	-0.00843344	-0.370376	0.399341	0.190699	0.102279	-0.0288596	0.278068	0.0363136	0.365484	0.346343	0.086605	0.38	-3.52941	-1.39593	0.617734	0.580289	12.3198
RN00176	SEQ00129	CTCTGATCGACCGCATGGTCAGTCTGCACCAAGCATGAACTGTTGGCATCACCTCCTG	U30186	Ddit3	DNA-damage inducible transcript 3	DNA binding; cell cycle arrest; nucleus; regulation of transcription, DNA-dependent	13	29467	NM_024134.1	Rn.11183	Rn.11183	1369590_A_AT	-0.8	1	1.2	0.3	0.1	-0.5	0.1	-0.2	0.3	0.5	0.119587	0.130174	0.615912	0.329475	-0.265547	-0.238225	0.14578	0.199092	0.0947498	0.0246141	0.55933	0.574416	0.0648159	0.38	-3.94751	-1.39593	0.817019	0.411153	0.98307
RN00177	SEQ00131	GTGGAGGGAGGGAGGGGAACAGGAGGAAGAGGAAGGAAGGAAGAAGAGAGGAACT	U26310	Tns	tensin	actin binding; cell migration; cell-matrix junction; cell-substrate junction assembly; focal adhesion	Normalisation	29136																															0.827152	0.47988	0.743523
RN00178	seq00132	CACGAGCAGTGCCCGAGTTAAGGGGAATTGGAGGCAGGCGCCGATCCACAG	NM_080782	Cdkn1a	cyclin-dependent kinase inhibitor 1A		11	114851	NM_080782.2	Rn.10089	Rn.10089	1387391_at	A	-4.2	-2.4	-5.3	1.4	1.4	1.1	0.6	0.7	1.2	0.0878534	-0.0544594	-0.0604695	-0.0072031	0.093276	0.0781844	-0.050763	-0.0970103	-0.0592295	0.254366	0.336	0.323537	0.0117776	6.23433	-6.40781	2.64024	1.01328	0.205283	16.8614
RN00179	seq00132	GACAGTGAGCAGTTGAGCCGCGATTGCGATGCGCTCATGGCGAGCTGTCTC	NM_080782	Cdkn1a	cyclin-dependent kinase inhibitor 1A		11	114851	NM_080782.2	Rn.10089	Rn.10089	1387391_at	A	-4.2	-2.4	-5.3	1.4	1.4	1.1	0.6	0.7	1.2	0.892268	0.0834589	-0.103338	-0.17885	0.0559678	0.113489	0.0696735	0.00410118	-0.290215	0.376974	0.0537102	0.240745	0.109803	6.23433	-3.18701	2.64024	0.837987	0.478465	25.3475
RN00180	SEQ00132	GCCTCTTCCCCATCTTCTGCCTTAGCCTTCATTCAGTGTGTCTTAATTATTATTTGTGT	NM_080782	Cdkn1a	cyclin-dependent kinase inhibitor 1A		11	114851	NM_080782.2	Rn.10089	Rn.10089	1387391_at	A	-4.2	-2.4	-5.3	1.4	1.4	1.1	0.6	0.7	1.2	0.100518	0.331397	0.065795	0.0375389	-0.155202	0.0502148	-0.00875941	0.042972	-0.158169	-0.0445217	-0.593226	-0.611704	0.0193717	6.23433	-5.68991	2.64024	0.797618	0.439527	61.6581
RN00181	SEQ00133	CTGTAAATCTCTGCTCACCCAACCAGGACACTAATCCATCTTGATATGACAAATA	U22830	P2ry1	"purinergic receptor P2Y, G-protein coupled 1"	ATP binding; G-protein coupled receptor activity; G-protein coupled receptor protein signaling pathway; apical plasma membrane; basolateral plasma membrane; integral to membrane; integral to plasma membrane; purinergic nucleotide receptor activity, G-protein coupled; rhodopsin-like receptor activity	6	25265	NM_012800.1	Rn.10217	Rn.10217	1370606_at	A	1.4	A	-1	A	0.5	A	0.6	A	A	-0.084102	0.337968	0.500476	0.585799	0.128752	0.149865	0.137307	0.0835048	0.210289	0.146025	-0.35723	-0.510632	0.0403499	0.358778	-4.63129	-1.47884	0.916988	0.412703	11.7944
RN00182	seq00133	GAACGGACAAGTTGAAACCTGTAAATCTCTGCTCACCCAACCAGGACACTAATCCATC	U22830	P2ry1	"purinergic receptor P2Y, G-protein coupled 1"	ATP binding; G-protein coupled receptor activity; G-protein coupled receptor protein signaling pathway; apical plasma membrane; basolateral plasma membrane; integral to membrane; integral to plasma membrane; purinergic nucleotide receptor activity, G-protein coupled; rhodopsin-like receptor activity	6	25265	NM_012800.1	Rn.10217	Rn.10217	1370606_at	A	1.4	A	-1	A	0.5	A	0.6	A	A	0.42058	-0.227769	-0.0762495	-0.0786545	0.235546	0.394298	0.207084	0.322341	0.207658	0.304743	0.192731	0.167574	0.0491369	0.358778	-4.34705	-1.47884	0.969548	0.192497	12.6799
RN00183	seq00133	TCAGTACTCAGTAGCAACTAGAATTCAATTAGTGACAGGACATAGACAGTGTGATACT	U22830	P2ry1	"purinergic receptor P2Y, G-protein coupled 1"	ATP binding; G-protein coupled receptor activity; G-protein coupled receptor protein signaling pathway; apical plasma membrane; basolateral plasma membrane; integral to membrane; integral to plasma membrane; purinergic nucleotide receptor activity, G-protein coupled; rhodopsin-like receptor activity	6	25265	NM_012800.1	Rn.10217	Rn.10217	1370606_at	A	1.4	A	-1	A	0.5	A	0.6	A	A	0.304833	0.0872365	-0.123253	0.0360772	0.126008	-0.00199539	0.270592	0.173042	0.18694	0.1186	-0.0317704	0.0948467	0.0162552	0.358778	-5.94295	-1.47884	0.655816	0.497008	18.5407
RN00184	seq00134	CTGTTGACACACTTCCTACAGCCTGTGTACCTGAAATCTGTGACATTAGGTTACCTTT	U18942	Adar	"adenosine deaminase, RNA-specific"	RNA binding; RNA processing; adenosine deaminase activity; double-stranded RNA adenosine deaminase activity; double-stranded RNA binding; hydrolase activity; intracellular; mRNA processing; nucleus	6	81635	NM_031006.1	Rn.10056	Rn.10056	1368973_at	0.4	A	A	-0.4	0.5	0.8	A	0.5	0.5	0.8	0.0403214	0.204179	0.184566	0.147986	0.108582	0.205288	-0.0603033	0.18895	-0.0305089	-0.169353	-0.496974	-0.39256	0.0172189	0.202667	-5.85986	-2.30282	1.04456	0.150992	29.4383
RN00185	seq00134	CTTCATCAGGTTTCTCTACAGTGAGCTGATGAAGTACAACCACCACACTGCCAAGAAC	U18942	Adar	"adenosine deaminase, RNA-specific"	RNA binding; RNA processing; adenosine deaminase activity; double-stranded RNA adenosine deaminase activity; double-stranded RNA binding; hydrolase activity; intracellular; mRNA processing; nucleus	6	81635	NM_031006.1	Rn.10056	Rn.10056	1368973_at	0.4	A	A	-0.4	0.5	0.8	A	0.5	0.5	0.8	0.399352	0.160474	0.378937	0.392301	-0.0407772	0.241827	0.212721	0.159932	0.165679	0.291845	-0.257611	-0.119496	0.0186978	0.202667	-5.74099	-2.30282	0.933624	0.402181	0.329393
RN00186	SEQ00134	GAAATCTGTGACATTAGGTTACCTTTTCAGCCAAGGGCATCTGACCCGTGCTATTTGC	U18942	Adar	"adenosine deaminase, RNA-specific"	RNA binding; RNA processing; adenosine deaminase activity; double-stranded RNA adenosine deaminase activity; double-stranded RNA binding; hydrolase activity; intracellular; mRNA processing; nucleus	6	81635	NM_031006.1	Rn.10056	Rn.10056	1368973_AT	0.4	A	A	-0.4	0.5	0.8	A	0.5	0.5	0.8	1.9607	-0.834231	-0.156249	-0.486343	-0.442671	-0.425587	-0.769508	-0.669094	-1.01905	-1.28759	-0.286459	-0.244099	0.801015	0.202667	-0.320099	-2.30282	1.03294	0.204713	79.3199
RN00187	SEQ00135	TGGGTAGTTAAAGTTTACATAGGCAAATGCTTTGAATGCTACATATTACAAGATGTGTTGGATGG	U17035	Cxcl10	chemokine (C-X-C motif) ligand 10	cell motility; chemokine activity; chemotaxis; cytokine activity; extracellular; immune response; inflammatory response; muscle development; positive regulation of cell proliferation; protein secretion; signal transduction	5	245920	NM_139089.1	Rn.10584	Rn.10584	1387969_AT	-0.5	-1.1	-0.7	0.5	-0.4	1.2	A	1.2	0.2	1.1	-0.579634	-0.259551	0.173055	-0.21628	0.491045	0.78052	0.293164	0.641535	0.593914	0.645197	0.553699	0.645842	0.215561	0.737778	-2.21383	-0.438742	0.779368	0.496929	9.1904
RN00188	SEQ00136	TTGAATGGGACGATCCAATCCTAGCCGAAGACTATCAGTTGTGAGTTTGCCAATC	U14010	Il1r1	"interleukin 1 receptor, type I"	integral to membrane; interleukin-1 receptor activity; interleukin-1, Type I, activating receptor activity; membrane; receptor activity; transmembrane receptor activity	5	25663	NM_013123.2	Rn.9758	Rn.9758	1370750_a_at	A	A	A	A	A	A	A	A	A	A	0.250444	-0.189774	0.703448	0.118392	-0.17802	-0.237387	-0.398234	-0.45067	-0.351012	-0.535397	-0.144225	0.351244	0.14515	1.096	-2.78438	0.132248	0.975348	-0.324058	56.9613
RN00189	SEQ00137	GCATGAAAGAGGTGACCTTTACTCAGAGACCAAGTAGACTTCCAGAACCAGAGCAAA	U13396	Jak2	Janus kinase 2	ATP binding; JAK-STAT cascade; Janus kinase activity; STAT protein nuclear translocation; apoptosis; cell differentiation; cytokine and chemokine mediated signaling pathway; cytoplasm; cytoskeleton; intracellular signaling cascade; negative regulation of cell proliferation; protein amino acid phosphorylation; protein binding; protein kinase activity; protein serine/threonine kinase activity; prot…	6	24514	NM_031514.1	Rn.18909	Rn.18909	1368856_AT	-1	-0.7	-1.1	-1.1	1	1	0.2	0.9	0.7	1.1	-0.900484	-0.799465	-0.449018	-0.364725	0.764229	1.04295	0.512631	0.716586	0.759248	0.813403	0.921625	0.947576	0.559086	0.928889	-0.838858	-0.106422	0.934789	0.393059	21.622
RN00190	SEQ00138	GAACGGACAATGACAGCGAGAACTGGAAGGAGGTGCATAAGATGGTGGTGGACAG	U07181	Ldhb	lactate dehydrogenase B	ATP binding; L-lactate dehydrogenase activity; glycolysis; lactate dehydrogenase activity; oxidoreductase activity	1.1	24534	NM_012595.1	Rn.1785	Rn.1785	1370218_AT	-4.7	-1.2	1	0.2	-2.1	-1.7	-2.1	-1.5	-2.3	-2.2	-0.73253	-0.539513	2.01298	0.224674	-0.523415	-0.340451	-0.300239	-0.1815	-0.386815	-0.185688	0.828112	0.813848	0.615173	2.34489	-0.700935	1.22952	0.720492	0.584474	36.2006
RN00191	seq00139	AAAGCAGAGTAACTGTGTTTGACTTGGACCTGGTTGACTGTGAACTCTAATCGGG	U04835	Crem	cAMP responsive element modulator		9	25620	"NM_013086.1, NM_013086.1"	Rn.76185	Rn.10251	1369738_s_at	1.3	A	A	A	A	1	A	0.8	A	A	0.0519111	-0.145664	-0.618061	-0.259863	0.540692	0.766754	0.283678	0.469191	0.266441	0.42599	0.556336	0.708809	0.176617	0.430667	-2.50131	-1.21536	0.975165	0.312292	11.365
RN00192	seq00139	GTCTCTTAACCCTTGCTTAAGAATACAGTCTGCTGTAGAGTGTGAATTGGGAATTC	U04835	Crem	cAMP responsive element modulator		9	25620	"NM_013086.1, NM_013086.1"	Rn.76185	Rn.10251	1369738_s_at	1.3	A	A	A	A	1	A	0.8	A	A	0.368126	-0.254609	0.0842298	-0.185842	0.00855454	0.492912	-0.12771	0.293072	0.0767286	0.240236	0.715532	0.655971	0.0612967	0.430667	-4.02805	-1.21536	0.974866	0.325345	3.6272
RN00193	SEQ00139	TTTATTGCCATAAAGCAGAGTAACTGTGTTTGACTTGGACCTGGTTGACTGTGAACT	U04835	Crem	cAMP responsive element modulator		9	25620	"NM_013086.1, NM_013086.1"	Rn.10251	Rn.10251	1387714_AT	A	A	A	A	A	A	A	A	A	A	0.33004	-0.341951	-0.571221	-0.359299	0.169599	0.23084	0.0539424	-0.0686496	-0.120479	-0.0398985	0.816713	0.612247	0.0817341	0.320111	-3.61292	-1.64336	0.790363	0.273453	50.3599
RN00194	SEQ00140	CCCAAACCCCTCACATCATCTCCCCTCCTCTACCCTACCAAGTAGTATTGTACTATTG	U03699	Nos2	"nitric oxide synthase 2, inducible"	G-protein signaling, coupled to cGMP nucleotide second messenger; cAMP-dependent protein kinase regulator activity; cGMP-mediated signaling; calmodulin binding; electron transport; electron transporter activity; nitric oxide biosynthesis; nitric-oxide synthase activity; oxidoreductase activity; signal transduction	1.2	24599	NM_012611.2	Rn.10400	Rn.10400	1387667_at	A	A	A	A	A	A	A	A	A	A	-0.026988	0.875801	0.622523	0.173622	-0.0140451	0.099438	0.254092	0.228982	0.366423	0.274422	-0.0137539	0.614743	0.0786004	1.21333	-3.66932	0.278976	0.950173	0.413049	120.716
RN00194	SEQ00140	CCCAAACCCCTCACATCATCTCCCCTCCTCTACCCTACCAAGTAGTATTGTACTATTG	U03699	Nos2	"nitric oxide synthase 2, inducible"	G-protein signaling, coupled to cGMP nucleotide second messenger; cAMP-dependent protein kinase regulator activity; cGMP-mediated signaling; calmodulin binding; electron transport; electron transporter activity; nitric oxide biosynthesis; nitric-oxide synthase activity; oxidoreductase activity; signal transduction	1.2	24599	NM_012611.2	Rn.10400	Rn.10400	1387667_at	A	A	A	A	A	A	A	A	A	A	-0.166217	0.843446	0.413318	0.0643412	-0.23939	-0.242203	-0.0613465	0.140754	0.196204	-0.0654717	-0.103868	0.6422	0.113143	1.21333	-3.14379	0.278976	0.950173	0.413049	120.716
RN00195	SEQ00141	CATTTAATTGCATATGGGCAGTTGAGTCGGAAGAGTGTTTAAGTATAAGGGTCATTGAC	S79903		opioid receptor, mu 1	BEHAVIOR(LL), CYCLIC-NUCLEOTIDE-MEDIATED SIGNALING(LL), RESPONSE TO EXTERNAL STIMULUS(LL), INTRACELLULAR SIGNALING CASCADE(LL), PHYSIOLOGICAL PROCESS(LL), CELL SURFACE RECEPTOR LINKED SIGNAL TRANSDUCTION(LL,NF,UP), IMMUNE RESPONSE(LL), RESPONSE TO BIOTIC STIMULUS(LL), G-PROTEIN COUPLED RECEPTOR PROTEIN SIGNALING PATHWAY(LL,NF,UP), RESPONSE TO STIMULUS(LL), DEFENSE RESPONSE(LL), SIGNAL TRANSDUCTIO…	6		NM_013071(LL)																														0.679627	0.419893	41.945
RN00196	SEQ00142	GACGCAACACACGTGTAACTGTCAGCCGGGCCCTGAGTAATCACTTAAAGATGTTCCT	S77528	Cebpb	"CCAAT/enhancer binding protein (C/EBP), beta"	DNA binding; anti-apoptosis; apoptosis activator activity; cytoplasm; induction of apoptosis; neuron differentiation; nucleus; protein binding; regulation of transcription, DNA-dependent; transcriptional activator activity	9	24253	NM_024125.3	Rn.6479	Rn.6479	1387087_AT	-1.2	-0.6	-3.3	-3.1	0.9	0.6	0.7	0.7	0.9	1.1	-0.00624723	-0.426213	-0.611354	-0.0917471	-0.114422	-0.242494	-0.237412	-0.240884	-0.188396	-0.354728	0.226502	0.179181	0.0310567	2.82011	-5.00895	1.49575	1.05395	-0.430809	29.0773
RN00197	seq00142	GCAGAAGAAGGTGGAGCAGCTGTCGCGAGAGCTCAGCACGCTGCGGAACTTGTTCAAG	S77528	Cebpb	"CCAAT/enhancer binding protein (C/EBP), beta"	DNA binding; anti-apoptosis; apoptosis activator activity; cytoplasm; induction of apoptosis; neuron differentiation; nucleus; protein binding; regulation of transcription, DNA-dependent; transcriptional activator activity	9	24253	NM_024125.3	Rn.6479	Rn.6479	1387087_AT	-1.2	-0.6	-3.3	-3.1	0.9	0.6	0.7	0.7	0.9	1.1	-0.570897	-0.308207	-1.1201	-1.58555	0.526212	0.653502	0.527194	0.421105	0.219082	0.503988	0.956111	0.963618	0.621878	2.82011	-0.685296	1.49575	0.935859	0.265809	5.54121
RN00198	seq00142	GCTACCAGGCGACGCCGAGCGGCAGCAGCGGCAGCCTGTCCACGTCGTCGTCGTCCAG	S77528	Cebpb	"CCAAT/enhancer binding protein (C/EBP), beta"	DNA binding; anti-apoptosis; apoptosis activator activity; cytoplasm; induction of apoptosis; neuron differentiation; nucleus; protein binding; regulation of transcription, DNA-dependent; transcriptional activator activity	9	24253	NM_024125.3	Rn.6479	Rn.6479	1387087_AT	-1.2	-0.6	-3.3	-3.1	0.9	0.6	0.7	0.7	0.9	1.1	-0.409456	-0.19382	-0.790282	-0.719515	0.445279	0.709126	0.459817	0.314043	0.271484	0.456691	0.949616	0.946905	0.290156	2.82011	-1.7851	1.49575	0.929577	0.323102	7.4343
RN00199	seq00143	CAAGAAGCTGAGCGAGTGTCTCAGGCGAATTGGCGATGAACTGGACAACAACATGGAG	S76511	Bax	Bcl2-associated X protein	apoptosis; apoptosis activator activity; apoptosis inhibitor activity; apoptosis regulator activity; caspase activation via cytochrome c; cellular respiration; inner mitochondrial membrane organization and biogenesis; integral to membrane; outer mitochondrial membrane organization and biogenesis; protein binding	13	24887	NM_017059.1	Rn.10668	Rn.10668	1369122_AT	-1.1	-2	-1.4	-0.3	0.7	0.9	0.4	1.1	0.9	1	-0.597962	-0.707007	-0.953884	-1.11905	0.677207	0.705913	0.638501	0.566488	0.428395	0.540501	0.836161	0.842894	0.575283	1.304	-0.797655	0.382944	0.889733	0.433542	5.69541
RN00200	seq00143	GATCAGAACCATCATGGGCTGGACACTGGACTTCCTCCGGGAGCGGCTGTTTGTCTGG	S76511	Bax	Bcl2-associated X protein	apoptosis; apoptosis activator activity; apoptosis inhibitor activity; apoptosis regulator activity; caspase activation via cytochrome c; cellular respiration; inner mitochondrial membrane organization and biogenesis; integral to membrane; outer mitochondrial membrane organization and biogenesis; protein binding	13	24887	NM_017059.1	Rn.10668	Rn.10668	1369122_AT	-1.1	-2	-1.4	-0.3	0.7	0.9	0.4	1.1	0.9	1	-0.278088	-0.107539	-0.372976	-0.197711	0.168561	0.448319	0.315401	0.230095	0.103309	0.441292	0.819588	0.81325	0.0886649	1.304	-3.49549	0.382944	0.901708	0.346574	9.59794
RN00201	SEQ00143	TGAGCGAGTGTCTCAGGCGAATTGGCGATGAACTGGACAACAACATGGAGCTGCA	S76511	Bax	Bcl2-associated X protein	apoptosis; apoptosis activator activity; apoptosis inhibitor activity; apoptosis regulator activity; caspase activation via cytochrome c; cellular respiration; inner mitochondrial membrane organization and biogenesis; integral to membrane; outer mitochondrial membrane organization and biogenesis; protein binding	13	24887	NM_017059.1	Rn.10668	Rn.10668	1369122_AT	-1.1	-2	-1.4	-0.3	0.7	0.9	0.4	1.1	0.9	1	-0.408203	-0.726352	-0.346681	-0.0579541	0.231686	0.265684	-0.192765	0.273243	0.297159	0.214414	0.94457	0.949091	0.129766	1.304	-2.94601	0.382944	0.563584	0.573177	14.3889
RN00202	SEQ00200	CAAGGCAGACATCAGCTCCTGGTTCAACGAGGCGATTGACTTTATAGACTCCATC	S74351	Ptpn16	protein tyrosine phosphatase, non-receptor type 16		6			Rn.31120	Rn.98260	1368146_at	0.4	0.9	0.7	-0.2	0.4	-0.6	0	-0.6	-0.1	-0.6	0.0668533	0.195412	0.136749	0.0451499	-0.0524893	-0.0163486	0.0243437	0.164276	-0.0835368	-0.166888	0.467493	0.507309	0.0132218	0.304556	-6.24094	-1.71522	0.950371	0.247485	49.6511
RN00203	SEQ00145	TTTCCCAATGTTTCCAGATTGAATTTCCTCATAAAGAAAATATGGTGTGCCTTGTGTCT	S70011		Sideroflexin 1		1.4			Rn.2009	Rn.115752	1372715_AT	1.6	-2.2	-1	2.5	-2.7	-3	-4	-3.5	-3.5	-4.2	0.811186	-0.209572	-0.160823	1.1481	-0.348311	-0.488335	-0.434777	-0.497915	-0.45923	-0.6803	0.978676	0.971982	0.37135	5.45333	-1.42915	2.44714	0.792302	0.422701	3.31106
RN00204	SEQ00146	CAGAAGTGGGAAGGGAAAGAAAGCACGATAACGAGAAAACTGAAGGACGGGAAGAT	S69874	Fabp5	"fatty acid binding protein 5, epidermal"	binding; lipid binding; transport; transporter activity	1.4	140868	NM_145878.1	Rn.5811	Rn.98269	1370281_AT	0.2	-2.9	0.3	-0.6	0.7	-0.4	0.5	-0.1	0.7	1	0.0325519	0.053318	0.0267944	-0.0579413	-0.223424	-0.24395	-0.22524	-0.049406	-0.136323	-0.0895731	-0.416404	-0.425255	0.0126441	1.25156	-6.3054	0.323723	0.947281	0.172898	4.90332
RN00205	SEQ00147	ATGCGGCATGTTTGAAATGTGCGGAGTGTAATCAGTATTTGGACGAAAGCTGTAC	S69329	Isl1	"ISL1 transcription factor, LIM/homeodomain 1"	DNA binding; RNA polymerase II transcription factor activity; development; energy pathways; nucleus; regulation of transcription, DNA-dependent; transcription factor activity	9	64444	NM_017339.1	Rn.15879	Rn.36202	1369681_AT	A	A	A	A	A	A	A	A	A	A	0.122331	0.820824	0.255376	0.177574	-0.17751	-0.172899	-0.157847	-0.171334	-0.0540844	-0.248035	0.0176914	0.612755	0.105559	1.28178	-3.24388	0.358146	0.802704	0.384733	13.4542
RN00206	seq00147	GCGGCATGTTTGAAATGTGCGGAGTGTAATCAGTATTTGGACGAAAGCTGTACCTGCT	S69329	Isl1	"ISL1 transcription factor, LIM/homeodomain 1"	DNA binding; RNA polymerase II transcription factor activity; development; energy pathways; nucleus; regulation of transcription, DNA-dependent; transcription factor activity	9	64444	NM_017339.1	Rn.15879	Rn.36202	1369681_AT	A	A	A	A	A	A	A	A	A	A	0.00409032	-0.342949	-0.246474	-0.0957948	0.199524	0.419972	0.330253	0.564262	0.253723	0.521262	0.118143	-0.258861	0.100974	1.28178	-3.30794	0.358146	0.921761	0.400464	0.20876
RN00207	seq00147	TGCGGTAATCAAATTCACGATCAGTATATTCTGAGGGTTTCTCCGGATTTGGAATGGC	S69329	Isl1	"ISL1 transcription factor, LIM/homeodomain 1"	DNA binding; RNA polymerase II transcription factor activity; development; energy pathways; nucleus; regulation of transcription, DNA-dependent; transcription factor activity	9	64444	NM_017339.1	Rn.15879	Rn.36202	1369681_AT	A	A	A	A	A	A	A	A	A	A	-0.0520143	-0.177269	0.000602998	0.0948455	0.290762	0.367153	0.344272	0.327309	0.248342	0.427778	0.123701	-0.405133	0.0424929	1.28178	-4.55664	0.358146	0.793414	0.443153	4.10227
RN00208	SEQ00148	TTTGTGAGAGCTGACGATGAAGTCGATGTGGATGGCACGGTAGAAGAGGACCTGGGTAAA	S69315	Grp94	tumor rejection antigen gp96		13	298957		Rn.3980	Rn.101146	1388331_at	0.9	-1	-0.4	0	0.6	0.4	0.4	0.4	0.6	0.6	-0.133748	-0.92927	-0.738912	-0.0847336	0.44004	0.441553	0.393103	0.00120029	0.328817	0.261762	0.886582	0.794597	0.239371	0.322778	-2.06268	-1.63139	0.746883	0.543003	27.4411
RN00209	SEQ00149	CATGAAGTGGAAGAAAGAGGAAGATAAGAAACGTAGTAGCGGGACAACGAGCGGG	S67435	Pdx1	pancreatic and duodenal homeobox gene 1	DNA binding; cell growth and/or maintenance; development; nucleus; regulation of transcription, DNA-dependent; transcription factor activity; transcription factor complex; transcriptional activator activity	9	29535	NM_022852.2	Rn.10131	Rn.54603	1369516_AT	A	A	A	A	A	A	A	A	A	A	-0.192244	0.0488273	-0.0851788	-0.38043	0.212908	0.218942	0.0300014	0.247325	0.0394536	-0.0720041	0.0982905	0.171047	0.0392159	0.844556	-4.67242	-0.243736	0.987873	-0.0226626	44.9694
RN00210	seq00149	CTGGAAGAGCCCAGCCGCGTTCATCTCCCTTTCCCGTGGATGAAATCCACCAAAGCTC	S67435	Pdx1	pancreatic and duodenal homeobox gene 1	DNA binding; cell growth and/or maintenance; development; nucleus; regulation of transcription, DNA-dependent; transcription factor activity; transcription factor complex; transcriptional activator activity	9	29535	NM_022852.2	Rn.10131	Rn.54603	1369516_AT	A	A	A	A	A	A	A	A	A	A	-0.353426	-0.252201	-0.121023	-0.130224	0.0749719	0.102129	0.0848692	-0.0486443	0.159763	0.411426	0.151278	0.538992	0.0488902	0.844556	-4.35431	-0.243736	0.932975	0.266296	17.7848
RN00211	seq00149	GGACCAATTTAGAGAATCAGGCTCCCAACTGAGGACAATGAAAAGGTTACAAACTTGAG	S67435	Pdx1	pancreatic and duodenal homeobox gene 1	DNA binding; cell growth and/or maintenance; development; nucleus; regulation of transcription, DNA-dependent; transcription factor activity; transcription factor complex; transcriptional activator activity	9	29535	NM_022852.2	Rn.10131	Rn.54603	1369516_AT	A	A	A	A	A	A	A	A	A	A	0.51814	-0.0471905	0.0699799	0.398763	-0.02414	-0.0218549	0.132005	0.126739	0.115558	-0.0179469	0.0550374	-0.116256	0.0362851	0.844556	-4.78448	-0.243736	0.956336	0.308257	9.09498
RN00212	SEQ00150	CTTGAGAGTCGAGTCGCAGTGCTGGAAGTTCAGAACAAGAAGCTTATAGAGGAGC	S66024	Crem	cAMP responsive element modulator		9	25620	"NM_013086.1, NM_013086.1"	Rn.76185	Rn.10251	1369737_AT	1.2	-0.6	-2	-1.8	0.2	1.1	0.7	1.2	0	0.2	0.889333	-0.0064234	-0.224435	0.0213442	0.133581	0.341924	-0.0775851	0.311145	-0.106718	0.0352517	0.747787	0.690892	0.102049	1.36178	-3.29267	0.445492	0.851664	0.343333	17.035
RN00213	SEQ00151	CAAAGAATTAATCCAAGCCTGAGGGAAAGTTCCTCTGGAAAGCCTCGATTCACCAA	S49003		Growth hormone receptor/binding protein		4			Rn.2178	Rn.2178	1373803_A_AT	0.8	-2.1	-2.5	-2.1	0.8	1.1	0.8	1.1	0.3	-0.1	0.0881401	-1.48198	-1.31712	-0.503087	0.839574	0.710256	0.776529	0.53403	0.450394	0.445595	0.931892	0.927672	0.740165	2.12767	-0.434081	1.08927	0.925043	0.29399	2.81946
RN00214	SEQ00344	CCAGACCTGGCCTACAACTATAACTCTGATGCAAGTTATGACTTCAGCAGCAATGAC	S40669	Pcsk2	proprotein convertase subtilisin/kexin type 2	hydrolase activity; proprotein convertase 2 activity; proteolysis and peptidolysis; serine-type endopeptidase activity; subtilase activity	2			Rn.9889	Rn.89052	1387155_at	A	A	A	A	A	A	A	A	A	A	-0.495847	1.33055	-0.182465	-0.513786	-0.559238	-0.691745	-0.619212	-0.876226	-0.735829	-0.714109	0.189629	-0.0102218	0.406745	1.00444	-1.2978	0.00639713	0.912775	0.279119	9.00184
RN00215	SEQ00153	GATCATCAGCGTAGAAGGGGACTTGGTCGTCATCCGGTCAGAGAGTACTTTTAAA	NM053365	Fabp4	Rattus norvegicus fatty acid binding protein 4, adipocyte		1.4																																0.521014	0.343083	42.8021
RN00216	seq00154	CTGGAAGCTTTGGACTGCATTCTGCCGCCAACTCGTCCAACTGACAAGCCTCTGCGAC	NM_175838	Eef1a1	eukaryotic translation elongation factor 1 alpha 1	DNA binding; GTP binding; cytoplasm; eukaryotic translation elongation factor 1 complex; protein biosynthesis; transcriptional repressor activity; translation elongation factor activity; translational elongation	2	171361	NM_175838.1	Rn.82706	Rn.965	1370109_s_at	0.3	-1.8	-0.3	0.3	0.2	0.3	0.3	0.3	0.2	0.2	-0.223171	-2.86445	-1.47529	-0.121231	-0.0398777	0.0578566	0.184738	0.389238	0.0656467	0.12495	0.9209	0.949525	1.01492	0.433333	0.0213674	-1.20645	1.10314	0.110299	20.4476
RN00217	seq00154	GCTCAGAAGGCTAAATGAATATTATCCCTAACACCTGCCACCCCAGTCTTAATCAGTG	NM_175838	Eef1a1	eukaryotic translation elongation factor 1 alpha 1	DNA binding; GTP binding; cytoplasm; eukaryotic translation elongation factor 1 complex; protein biosynthesis; transcriptional repressor activity; translation elongation factor activity; translational elongation	2	171361	NM_175838.1	Rn.82706	Rn.965	1370109_s_at	0.3	-1.8	-0.3	0.3	0.2	0.3	0.3	0.3	0.2	0.2	0.216062	-2.41589	-0.982882	0.207605	0.0734147	0.118508	0.189143	0.239966	0.0061288	-0.116618	0.938421	0.97609	0.712375	0.433333	-0.489292	-1.20645	1.02344	0.111456	18.5345
RN00218	SEQ00154	TTACCTTTGCTCCAGTCAATGTAACAACTGAAGTCAAGTCTGTGGAAATGCACCATGAAG	NM_175838	Eef1a1	eukaryotic translation elongation factor 1 alpha 1	DNA binding; GTP binding; cytoplasm; eukaryotic translation elongation factor 1 complex; protein biosynthesis; transcriptional repressor activity; translation elongation factor activity; translational elongation	2	171361	NM_175838.1	Rn.82706	Rn.965	1370109_s_at	0.3	-1.8	-0.3	0.3	0.2	0.3	0.3	0.3	0.2	0.2	0.0922262	-2.73843	-1.10809	0.265502	0.312009	0.412447	0.644891	0.687883	0.430478	0.560467	0.942357	0.967496	1.16027	0.433333	0.214456	-1.20645	0.967363	0.445181	9.54712
RN00219	SEQ00155	TATGAGGACAAAGTGTATTGGACAGATGTCTTAAATGAAGCCATTTTCAGTGCCAACCGC	NM_175762	Ldlr	low density lipoprotein receptor	calcium ion binding; cholesterol metabolism; coated pit; endocytosis; extracellular space; integral to membrane; lipid transport; lipid transporter activity; membrane; protein binding; receptor activity	1.4	300438	"XM_217091.1, XM_217091.1, NM_175762.2"	---	---	1376089_at	1	-1.1	-1.8	-1.1	0.8	0.8	0.7	0.7	0.6	0.4	0.355171	-0.68565	-0.401537	-0.22473	0.161193	0.224282	0.103983	0.334051	0.111937	0.388174	0.889432	0.878778	0.128493	1.03778	-2.96024	0.0534979	0.735755	0.57156	15.182
RN00220	SEQ00156	GCCCTGTTTGTGTGTTATTAATGTGTTATTGGATGAGAACTGTATCCCTGAGCAG	NM_175754	Agrn	agrin	extracellular space; plasma membrane organization and biogenesis; structural molecule activity; synaptic transmission	6	25592	NM_175754.1	Rn.2163	Rn.2163	1370307_at	0.4	-0.9	1.3	1.2	-1.2	-0.4	A	-0.5	-1.4	-0.7	0.495681	0.0553885	0.22083	0.232234	0.0805341	-0.0321389	0.0437231	-0.0953989	0.0282066	-0.0764223	0.641641	0.600118	0.0317646	0.875667	-4.97644	-0.191546	0.820753	0.344351	42.9246
RN00221	SEQ00157	ACATCGACACCGACCCTCGCCCTGGAGGGTCATGTATAATCTCTTCATGGGACTCCTC	NM_173837	Bbc3	Bcl-2 binding component 3		13	317673	NM_173837.2																														0.931114	0.290557	37.7586
RN00222	SEQ00158	CATAACCTTGCCCTGGTATCAGTACACTCTCTGGATGTGATTGGATTCCTGCTTG	NM_173323	LOC286989	UDP-glucuronosyltransferase		1.6	286989	NM_173323.1	Rn.11131	Rn.11131	1370615_at	A	A	A	1.7	-0.5	-0.7	A	A	A	A	2.41006	-0.836991	-1.34228	-0.647655	-1.84155	-1.66409	-1.31555	-1.18473	-1.08295	-1.27218	0.450785	0.39574	1.45677	0.589	0.542769	-0.76366	0.958898	0.204129	40.5812
RN00223	seq00158	GAAGACATTGAGCTAATTGATTTATCTATAGATGTCACACTATAGGTTAAGAAAGTAACCGT	NM_173323	LOC286989	UDP-glucuronosyltransferase		1.6	286989	NM_173323.1	Rn.11131	Rn.11131	1370615_at	A	A	A	1.7	-0.5	-0.7	A	A	A	A	0.0257489	-0.123372	-0.0266629	0.0265966	-0.0653205	0.0029457	-0.170327	0.0396676	-0.0991472	0.0069724	0.481644	0.0655948	0.00526444	0.589	-7.56951	-0.76366	0.995233	0.196857	21.6137
RN00224	seq00158	TCTTTAAGAAGGAAGGCTGTGATCTGTGGTCGTGATGGGCATGACTACTCCCTTTATT	NM_173323	LOC286989	UDP-glucuronosyltransferase		1.6	286989	NM_173323.1	Rn.11131	Rn.11131	1370615_at	A	A	A	1.7	-0.5	-0.7	A	A	A	A	0.124199	-0.00599846	0.0532183	0.192244	0.0636585	0.426456	0.0901408	0.128547	0.148647	0.113374	0.187747	-0.235524	0.0136314	0.589	-6.19692	-0.76366	0.910246	0.322243	16.3712
RN00225	seq00159	CTCCCCTGCTGTTTGTCATCCCCTGGGTGGTGGTCAAGTGTCTGTTTGAGAATGTCCA	NM_172091	Gcgr	glucagon receptor	G-protein coupled receptor activity; G-protein coupled receptor protein signaling pathway; integral to membrane; membrane	4	24953	"NM_172091.1, NM_172091.1"	Rn.11225	Rn.11225	1370522_at	3.3	A	A	A	A	A	A	A	A	A	0.263319	0.329637	0.239437	0.121825	-0.17305	0.0310184	-0.228329	0.0676854	-0.0510654	-0.0731436	0.435829	0.217226	0.035327	3.81211	-4.82309	1.93059	1.08951	0.0765164	16.6618
RN00226	seq00159	GACTCCAGCCAAGTTGGATTCAGAAGGGCCTCACAAGACAACCCAGAAACAGATGCCT	NM_172091	Gcgr	glucagon receptor	G-protein coupled receptor activity; G-protein coupled receptor protein signaling pathway; integral to membrane; membrane	4	24953	"NM_172091.1, NM_172091.1"	Rn.11225	Rn.11225	1370522_at	3.3	A	A	A	A	A	A	A	A	A	1.24834	-0.130216	0.043316	0.153844	0.00831058	-0.0690312	-0.0962774	0.0484445	-0.0366719	-0.0359066	0.925251	0.848866	0.165702	3.81211	-2.59334	1.93059	0.902547	0.478418	2.25324
RN00227	SEQ00159	GATCTCCCCTGCTGTTTGTCATCCCCTGGGTGGTGGTCAAGTGTCTGTTTGAGAAT	NM_172091	Gcgr	glucagon receptor	G-protein coupled receptor activity; G-protein coupled receptor protein signaling pathway; integral to membrane; membrane	4	24953	"NM_172091.1, NM_172091.1"	Rn.11225	Rn.11225	1370522_at	3.3	A	A	A	A	A	A	A	A	A	-0.0728352	0.45255	0.0372219	-0.0975385	-0.0619836	0.0150001	0.128259	0.130882	0.204888	0.266239	-0.529811	-0.462301	0.0301087	3.81211	-5.05368	1.93059	0.792429	0.430337	54.5384
RN00228	SEQ00160	AATGGTTATCTTACAACTGTTACGATTCATCTTCCGTCTGGTCTGGAGAAGGCACTGA	NM_171988	Bcl2l11	BCL2-like 11 (apoptosis facilitator)	apoptosis; induction of apoptosis; membrane; protein heterodimerization activity	13	64547	"NM_022612.1, NM_022612.1, NM_171988.1"	Rn.82709	Rn.82709	1370787_at	0.7	0.3	0.8	1	0.4	0.8	A	0.7	0.9	-0.1	-0.141966	-0.731238	-0.700382	-0.377115	0.486632	0.422205	0.239147	0.125577	0.245958	0.403002	-0.286763	-0.206951	0.210941	0.122778	-2.24509	-3.02588	0.772128	0.46924	15.4827
RN00228	SEQ00160	AATGGTTATCTTACAACTGTTACGATTCATCTTCCGTCTGGTCTGGAGAAGGCACTGA	NM_171988	Bcl2l11	BCL2-like 11 (apoptosis facilitator)	apoptosis; induction of apoptosis; membrane; protein heterodimerization activity	13	64547	"NM_022612.1, NM_022612.1, NM_171988.1"	Rn.82709	Rn.82709	1370787_at	0.7	0.3	0.8	1	0.4	0.8	A	0.7	0.9	-0.1	0.211234	-0.46959	-0.403763	0.785143	0.0400638	0.104867	0.244184	0.170944	0.0345998	0.0962477	-0.530505	0.440939	0.121141	0.122778	-3.04524	-3.02588	0.772128	0.46924	15.4827
RN00228	SEQ00160	AATGGTTATCTTACAACTGTTACGATTCATCTTCCGTCTGGTCTGGAGAAGGCACTGA	NM_171988	Bcl2l11	BCL2-like 11 (apoptosis facilitator)	apoptosis; induction of apoptosis; membrane; protein heterodimerization activity	13	64547	"NM_022612.1, NM_022612.1, NM_171988.1"	Rn.82709	Rn.82709	1370787_at	0.7	0.3	0.8	1	0.4	0.8	A	0.7	0.9	-0.1	0.331896	-0.138721	-0.180422	0.0520927	0.267076	0.296122	0.207697	0.29446	0.279122	0.202426	-0.569312	-0.0391204	0.0347377	0.122778	-4.84736	-3.02588	0.772128	0.46924	15.4827
RN00229	SEQ00161	CCTATGAGGACTGATTGTAAAGTTCGCCACTAAAATCGCTGCTCTGTGAAGGACTGTG	NM_152937	Fadd	Fas (TNFRSF6)-associated via death domain	apoptosis regulator activity	13	266610	NM_152937.1																														0.919988	0.202285	49.0374
RN00230	seq00162	AAGTGCCAACGTATCGGATAAGGAAGGTGGTAGCAATGAGAACGATGACCAGAACCTA	NM_145880	Lhx1	LIM homeobox protein 1	DNA binding; nucleus; regulation of transcription, DNA-dependent; transcription factor activity	9	257634	NM_145880.1	Rn.49641	Rn.127825	1377206_at	A	A	A	1.3	A	A	A	A	A	A	0.880351	-0.459326	-0.172188	0.225336	0.0304396	-0.0714638	-0.443576	-0.0812528	0.0762589	-0.0642751	-0.209933	-0.00914483	0.142792	1.12544	-2.80801	0.170494	0.797022	0.505363	7.19999
RN00231	SEQ00162	AGGATGATGCCAAGGACTCTGAAAGTGCCAACGTATCGGATAAGGAAGGTGGTAG	NM_145880	Lhx1	LIM homeobox protein 1	DNA binding; nucleus; regulation of transcription, DNA-dependent; transcription factor activity	9	257634	NM_145880.1	Rn.49641	Rn.127825	1377206_at	A	A	A	1.3	A	A	A	A	A	A	-1.81543	-0.912755	1.96675	0.244375	-0.556463	-0.568117	-0.484132	-0.274257	-0.462783	-0.504509	0.0021321	0.118963	0.925952	1.12544	-0.110991	0.170494	0.802405	0.463537	10.5912
RN00232	seq00162	GGACCACCGTCCTCGCAGGCCCAGACACCAGTGGACCTACCCTTTGTGCCATCATCTG	NM_145880	Lhx1	LIM homeobox protein 1	DNA binding; nucleus; regulation of transcription, DNA-dependent; transcription factor activity	9	257634	NM_145880.1	Rn.49641	Rn.127825	1377206_at	A	A	A	1.3	A	A	A	A	A	A	0.0987627	0.179377	0.00198319	0.00333981	-0.180928	-0.0525653	-0.189107	-0.0471983	-0.10305	-0.0668193	-0.373894	-0.0859629	0.0130921	1.12544	-6.25516	0.170494	1.06453	0.00760626	99.9564
RN00233	SEQ00163	AGCTGGAGACCATAATGTGTTCTATGTAAATACGTTCCCACTTCAAGACCCACCTGAC	NM_145788	Tank	TRAF family member-associated Nf-kappa B activator		6	252961	NM_145788.1	Rn.32324	Rn.89906	1371122_at	-0.1	-0.1	-1.2	-1.3	0.1	0.7	0.6	0.8	0.8	0.7	-0.7951	-0.232752	-0.0820801	-0.638102	0.51296	0.192612	0.62967	0.231784	0.52641	0.697661	0.649591	0.684632	0.278416	0.631111	-1.84469	-0.664034	0.843427	0.38157	12.6042
RN00234	SEQ00164	AAGACAGTCTCGAAGGACGGAGGGAGGATCAAACAGATGGTGCAGTACAT	NM_145681	Tnfsf10	"tumor necrosis factor (ligand) superfamily, member 10"	induction of apoptosis	13	246775	NM_145681.1																														0.825956	0.440792	65.9385
RN00235	SEQ00164	AGGTCAAGAGGCAACTGTATCAGCTCATTGAAGAGGTGACTTTGAGAACCTTTGAGAA	NM_145681	Tnfsf10	"tumor necrosis factor (ligand) superfamily, member 10"	induction of apoptosis	13	246775	NM_145681.1																														0.994576	0.285012	45.3984
RN00236	SEQ00166	GTCCTAACTTTTATGTATGTAAGGAAAGACATTGGTGCTAAAATGAAGGGGAGCCAAGGC	NM_139258	Bmf	Bcl-2 modifying factor		13	246142	NM_139258.1	---	Rn.72585	1369902_at	1.8	A	A	A	1.2	A	A	A	0.8	A	0.797138	0.0169201	0.35885	0.0971401	0.0799536	0.002315	0.0126304	-0.00891266	-0.0392581	-0.137036	0.319879	0.151637	0.0735225	3.22722	-3.76567	1.69029	0.914125	0.39505	22.9581
RN00237	seq00167	CCATTCTCCTGTCTTACGTCCGGGTGTCGGTGAAGTTGCGGAACCGCGTGGTGCCTGG	NM_139193	Gpr10	G protein-coupled receptor 10	G-protein coupled receptor activity; G-protein coupled receptor protein signaling pathway; integral to membrane; rhodopsin-like receptor activity	6	246075	NM_139193.1	---	Rn.138127	1369910_at	A	A	0.8	A	A	A	A	A	A	A	0.260823	0.104339	-0.0468875	0.0209335	-0.0302253	-0.0156359	-0.153561	0.0496674	-0.0725179	-0.0900626	-0.248581	-0.117881	0.0135618	1.509	-6.20431	0.593593	1.04503	0.108624	26.2133
RN00238	seq00167	CTTCATCTATGCGTGGCTGCACGACAGCTTCCGAGAGGAGCTACGCAAGATGCTTCTG	NM_139193	Gpr10	G protein-coupled receptor 10	G-protein coupled receptor activity; G-protein coupled receptor protein signaling pathway; integral to membrane; rhodopsin-like receptor activity	6	246075	NM_139193.1	---	Rn.138127	1369910_at	A	A	0.8	A	A	A	A	A	A	A	0.110245	-0.175735	-0.110009	0.0448819	0.287788	0.236589	0.187221	0.0687833	0.118457	0.186656	-0.117164	-0.285316	0.0214918	1.509	-5.54007	0.593593	0.745414	0.499787	7.74797
RN00239	SEQ00167	GCTATATGTCTGTTTGTGTGCTTGTGTGAAATGTTAGATAGGCTTTGGAGTAGAAGAG	NM_139193	Gpr10	G protein-coupled receptor 10	G-protein coupled receptor activity; G-protein coupled receptor protein signaling pathway; integral to membrane; rhodopsin-like receptor activity	6	246075	NM_139193.1	---	Rn.138127	1369910_at	A	A	0.8	A	A	A	A	A	A	A	-0.0730933	-0.393006	-0.332094	-0.379637	-0.0544455	-0.216116	-0.157055	-0.343876	-0.449421	-0.547487	0.225907	0.205341	0.0267209	1.509	-5.22589	0.593593	0.228133	0.485034	30.9191
RN00240	SEQ00168	CATGATTAAATTGTGTCTCAGATGACGGAACCTAATGCACCCGGCCATGAAACTGTTTA	NM_139101	LOC245960	potassium channel regulator 1		3	245960	"XM_343317.1, XM_343317.1, NM_139101.1"	Rn.3635	Rn.3635	1370317_at	0	0	-0.4	-0.3	0.6	0.7	0.8	0.5	0.6	0.5	1.25939	-0.105724	-0.0935936	0.0309696	-0.0017285	0.250735	-0.302051	-0.290083	-0.410567	-0.220495	-0.259783	-0.266928	0.229004	0.188889	-2.12655	-2.40439	0.878254	0.487603	25.9899
RN00241	SEQ00169	ATGTATAAAGAAGAAGGCTTAAATGCGTTCTACAAGGGTGTTGCTCCTGTGTGGATGAGA	NM_139100	Slc25a3	"solute carrier family 25 (mitochondrial carrier; adenine nucleotide translocator), member 3"	binding; inner membrane; integral to membrane; mitochondrial inner membrane; mitochondrion; transport	13	245959	NM_139100.1	Rn.3606	Rn.3606	1370277_at	-0.7	0.8	0.7	0.1	-0.7	-0.6	-0.7	-0.5	-0.8	-0.7	-0.409535	0.759557	1.02917	0.192409	-0.488788	-0.208914	-0.310669	-0.229361	-0.444543	-0.395207	0.970033	0.98331	0.288973	0.376556	-1.791	-1.40907	1.03976	0.0541332	113.736
RN00242	seq00169	ATTGCCCTGGCTCCTATGGAAGCTGCTAAAGTTCGAATTCAAACCCAGCCTGGCTATG	NM_139100	Slc25a3	"solute carrier family 25 (mitochondrial carrier; adenine nucleotide translocator), member 3"	binding; inner membrane; integral to membrane; mitochondrial inner membrane; mitochondrion; transport	13	245959	NM_139100.1	Rn.3606	Rn.3606	1370277_at	-0.7	0.8	0.7	0.1	-0.7	-0.6	-0.7	-0.5	-0.8	-0.7	-1.06762	0.77776	1.10143	-0.129802	-0.460734	-0.33305	-0.485403	-0.351617	-0.566402	-0.488173	0.963228	0.934218	0.423871	0.376556	-1.2383	-1.40907	1.04787	0.115558	35.7012
RN00243	seq00169	ATTTGACAATGTAGGAAATGTCTGTTCCTGATACAATTACTGTAGTACCCTTGCTTAAAGC	NM_139100	Slc25a3	"solute carrier family 25 (mitochondrial carrier; adenine nucleotide translocator), member 3"	binding; inner membrane; integral to membrane; mitochondrial inner membrane; mitochondrion; transport	13	245959	NM_139100.1	Rn.3606	Rn.3606	1370277_at	-0.7	0.8	0.7	0.1	-0.7	-0.6	-0.7	-0.5	-0.8	-0.7	-0.968212	1.04529	1.60234	0.192285	-0.448932	-0.330741	-0.252686	-0.132173	-0.626866	-0.584983	0.969554	0.950054	0.637386	0.376556	-0.64976	-1.40907	0.911844	0.182277	29.6947
RN00244	SEQ00170	ACAAATACAGACAGTTCTACACATACAACTATGGCTCACAATCCCGCTACAGCAGC	NM_139096	Ppicap	peptidylprolyl isomerase C-associated protein		13	245955	NM_139096.1	Rn.3251	Rn.3251	1387946_at	-2.2	-4.4	-2	-1.6	1	1	0.8	1.1	1	0.8	-0.488037	0.659736	-0.480462	-1.54982	0.125948	-0.0972374	0.245014	-0.1121	0.25182	0.135123	0.156612	0.140954	0.368243	3.80278	-1.44127	1.92705	0.869846	0.330572	6.90815
RN00245	SEQ00171	CTAGGTCATGTTAGCCTCTACAGCAATCCTGATCCCAAGATCTACACCATCCTCATCT	NM_138913	Oas1	25 oligoadenylate synthetase	2'-5'-oligoadenylate synthetase activity; antiviral response protein activity; response to virus	6	192281	NM_138913.1	Rn.10383	Rn.10383	1371152_a_at	1.2	-0.4	-0.4	0.1	0.1	0.6	-0.3	0.7	-0.2	0.5	0.866642	-0.057148	0.146847	0.0912735	0.0071606	-0.0683777	0.0337726	-0.099828	-0.053352	-0.226749	0.608059	0.543328	0.0903704	0.294333	-3.46801	-1.76448	0.897584	0.32794	9.68881
RN00246	SEQ00172	CTCCACTCCACAGCGGCTGAAGTTGCTGGATGCCTATCTCCTTTATATAT	NM_138910	Dad1	defender against cell death 1	anti-apoptosis; apoptosis; apoptosis inhibitor activity; integral to membrane; microsome; oligosaccharyl transferase complex; protein amino acid glycosylation	13	192275	NM_138910.2	Rn.7262	Rn.7262	1367465_at	0.6	-0.3	-0.1	0.4	0.2	0	0.3	0.1	0.1	0.2	0.154286	-0.296739	0.18972	0.00824459	0.04213	0.28444	0.147671	0.0826472	0.0605945	0.0840514	0.352134	0.286808	0.0236292	0.065	-5.40329	-3.94342	0.937339	0.364826	13.2152
RN00247	seq00172	CTCCACTCCACAGCGGCTGAAGTTGCTGGATGCCTATCTCCTTTATATATTGCTGACC	NM_138910	Dad1	defender against cell death 1	anti-apoptosis; apoptosis; apoptosis inhibitor activity; integral to membrane; microsome; oligosaccharyl transferase complex; protein amino acid glycosylation	13	192275	NM_138910.2	Rn.7262	Rn.7262	1367465_at	0.6	-0.3	-0.1	0.4	0.2	0	0.3	0.1	0.1	0.2	-0.491489	0.689949	0.985776	-0.0377699	-0.333144	-0.28386	-0.419376	-0.377757	-0.490984	-0.447796	-0.355922	-0.615025	0.277438	0.065	-1.84976	-3.94342	1.07216	0.0602182	54.6776
RN00248	seq00172	CTTCAACTCTTTCCTCTCTGGCTTCATCTCTTGTGTGGGCAGCTTCATCTTAGCGGTTT	NM_138910	Dad1	defender against cell death 1	anti-apoptosis; apoptosis; apoptosis inhibitor activity; integral to membrane; microsome; oligosaccharyl transferase complex; protein amino acid glycosylation	13	192275	NM_138910.2	Rn.7262	Rn.7262	1367465_at	0.6	-0.3	-0.1	0.4	0.2	0	0.3	0.1	0.1	0.2	0.05774	0.928193	1.4084	0.212072	-0.400874	-0.262614	0.0111473	-0.205693	-0.461283	-0.4337	-0.312318	-0.494488	0.388176	0.065	-1.36522	-3.94342	0.932541	0.19281	65.2917
RN00249	SEQ00173	CATAGTGTTCTTCGTGTCTGACCTCTTCAAGACTAAGACGACCCTCTCACTGCCT	NM_138905	Dri42	ER transmembrane protein Dri 42		6	192270	NM_138905.1	Rn.34354	Rn.12038	1370950_at	2	0.5	1.3	1.1	-2.2	-2.3	A	-3	-2.9	-2.5	0.252884	0.391128	0.326195	0.30726	0.153714	0.276592	0.155212	0.30829	0.174665	0.266737	0.460969	0.460293	0.0062285	3.861	-7.3269	1.94897	0.977244	0.394016	10.5466
RN00250	SEQ00174	GCGAAGTTACCCATAACATCTTTAGAAAAGTGCCAGCAGGTGAAAGTGGAAAACCC	NM_138900	C1s	"complement component 1, s subcomponent"		14	192262	NM_138900.1	Rn.4037	Rn.141435	1387893_at	2.2	-2.2	0.5	-0.1	-5.5	-5.5	-3.1	-6.1	-5.8	-5.5	2.26936	-0.880896	0.187475	-0.293599	-0.174928	-0.0914017	0.00242879	-0.0669189	-0.153679	-0.000540845	0.605399	0.555942	0.672312	9.381	-0.572798	3.22974	0.94073	0.318483	32.4296
RN00251	seq00175	GACCTGAGGGACGATGTCAATGTACTAATTCAGTTGGACCAAGGAGGTCGGGAGGGCC	NM_138542	Arhv	"ras homolog gene family, member V"		13	171581	NM_138542.1	Rn.30047	Rn.30047	1370627_at	A	A	A	A	A	A	A	1.1	A	A	0.380175	0.706347	0.819368	0.258595	-0.45835	-0.131549	-0.344554	-0.15244	-0.510058	-0.566472	-0.541103	-0.689287	0.259121	0.389444	-1.9483	-1.36051	1.02625	-0.237055	61.6232
RN00252	SEQ00175	GACTCAGTTCTCTATTGAACACAGGGGATATGGGCCTCAAAGCTGTACACTCTGGTAA	NM_138542	Arhv	"ras homolog gene family, member V"		13	171581	NM_138542.1	Rn.30047	Rn.30047	1370627_at	A	A	A	A	A	A	A	1.1	A	A	-0.202433	-0.32802	0.0480725	-0.131041	0.164816	0.0480527	0.208867	0.168279	0.211038	0.24369	0.490218	0.590855	0.0394215	0.389444	-4.66487	-1.36051	0.778172	0.365542	35.1446
RN00252	SEQ00175	GACTCAGTTCTCTATTGAACACAGGGGATATGGGCCTCAAAGCTGTACACTCTGGTAA	NM_138542	Arhv	"ras homolog gene family, member V"		13	171581	NM_138542.1	Rn.30047	Rn.30047	1370627_at	A	A	A	A	A	A	A	1.1	A	A	-0.0145393	-0.107076	-0.165381	-0.042541	0.122092	0.0997069	0.0892038	0.0870584	0.120243	0.0875641	0.682147	0.800714	0.0106346	0.389444	-6.55509	-1.36051	0.778172	0.365542	35.1446
RN00253	seq00175	TACACCTGCAATGGATACCCCTCGCGCTATCGGCCTACAGCACTGGACACTTTCTCCG	NM_138542	Arhv	"ras homolog gene family, member V"		13	171581	NM_138542.1	Rn.30047	Rn.30047	1370627_at	A	A	A	A	A	A	A	1.1	A	A	0.310077	0.426302	0.534227	0.221449	0.118066	0.217699	0.192364	0.0891088	-0.168767	0.0255017	-0.585656	-0.611025	0.0401336	0.389444	-4.63904	-1.36051	0.956277	0.279516	9.60138
RN00254	seq00176	CAGTGCCCTCCCTACAAGACTACTAACGAGAGTCTGAACTGGGAATCCCTGAGCACCG	NM_134403	Cca3	Cca3 protein		11	171440	NM_134403.1	Rn.11149	Rn.11149	1368111_at	A	A	A	A	A	A	A	A	A	A	0.0386493	0.000750869	0.0621649	0.0671638	-0.504055	-0.202706	-0.309684	-0.0926437	-0.256686	-0.473562	0.462618	0.760088	0.0467303	3.83122	-4.4195	1.9378	1.10608	-0.333951	25.0432
RN00255	SEQ00176	GGGATGTTAGGATCACAGGCATTCTTATGAATGTAGAAAGTGTCCGAGCCCAGGC	NM_134403	Cca3	Cca3 protein		11	171440	NM_134403.1	Rn.11149	Rn.11149	1368111_at	A	A	A	A	A	A	A	A	A	A	0.627832	0.418074	0.117858	0.0647795	-0.0769469	0.113994	0.118691	0.147662	0.0506339	-0.0785829	0.768494	0.680628	0.0471547	3.83122	-4.40646	1.9378	1.01696	0.114772	124.798
RN00256	seq00176	TTATTGCTGTAATATTGTATGATACTGTAACTATACCTTAATGTTGTTACTTACTGTAA	NM_134403	Cca3	Cca3 protein		11	171440	NM_134403.1	Rn.11149	Rn.11149	1368111_at	A	A	A	A	A	A	A	A	A	A	1.97614	0.198152	1.22954	1.45102	-0.819579	0.549116	0.231334	-0.218946	-0.112282	-0.0565143	0.531134	0.801826	0.74349	3.83122	-0.427615	1.9378	0.981556	0.390636	2.30516
RN00257	seq00177	CACATTGCCTTGGTTACGCCCAGATTCTAAAACTCAAGTGACTGTGCAGTATATGCAA	NM_134351	Mat2a	"methionine adenosyltransferase II, alpha"	ATP binding; magnesium ion binding; methionine adenosyltransferase activity; one-carbon compound metabolism; transferase activity	1.3	171347	NM_134351.1	---	---	1376289_at	A	A	A	A	A	A	A	A	A	A	0.0354288	0.104982	0.0754882	0.171011	-0.468759	-0.256581	-0.252111	-0.0702076	-0.240476	-0.352399	-0.205949	0.187023	0.0473482	1.23778	-4.40055	0.307753	1.10137	-0.213522	11.2515
RN00258	SEQ00177	GAATGAGGAAGACATTGGTGCAGGAGATCAGGGTTTGATGTTTGGTTATGCCACT	NM_134351	Mat2a	"methionine adenosyltransferase II, alpha"	ATP binding; magnesium ion binding; methionine adenosyltransferase activity; one-carbon compound metabolism; transferase activity	1.3	171347	NM_134351.1	---	---	1376289_at	A	A	A	A	A	A	A	A	A	A	0.113658	-0.092264	-0.141219	0.341104	0.370479	0.177227	0.226988	0.0583917	-0.0174379	0.253444	0.188737	0.321203	0.0310395	1.23778	-5.00975	0.307753	0.825898	0.529505	10.9364
RN00259	seq00177	TTTAACTATTGTCTTAGCACACAAGCTAAATGCTAAACTGGCTGAGCTACGCCGCAAT	NM_134351	Mat2a	"methionine adenosyltransferase II, alpha"	ATP binding; magnesium ion binding; methionine adenosyltransferase activity; one-carbon compound metabolism; transferase activity	1.3	171347	NM_134351.1	---	---	1376289_at	A	A	A	A	A	A	A	A	A	A	0.265762	-0.240719	0.239607	0.384408	0.390271	0.324956	0.360059	0.307109	0.190345	0.136928	0.262837	0.384849	0.034916	1.23778	-4.83997	0.307753	0.922669	0.42154	9.1484
RN00260	seq00178	ACTATCTTTAATGACCATGCCAACATTATTGAATAGCCAAGAATCCCCAAACCAACTCTCGG	NM_133561	Brp44l	brain protein 44-like		14	171087	NM_133561.1	Rn.3718	Rn.3718	1386867_at	0.6	1	0.7	0.8	-1.5	-1.3	-1.4	-1.3	-1.4	-1.7	0.622177	1.16224	1.23848	1.27399	-1.34802	-1.02547	-0.748376	-0.911745	-1.12996	-1.07022	0.972952	0.984515	1.24466	1.32278	0.315747	0.403571	1.00467	0.279849	5.23518
RN00261	seq00178	CATGTCTACACATAATTTCCAGTGATAACAAGTAGCGGTGTTTTCCATATGTAATTCAG	NM_133561	Brp44l	brain protein 44-like		14	171087	NM_133561.1	Rn.3718	Rn.3718	1386867_at	0.6	1	0.7	0.8	-1.5	-1.3	-1.4	-1.3	-1.4	-1.7	0.738309	1.48848	1.25986	1.52668	-1.36722	-0.870337	-0.85045	-0.595304	-1.06495	-1.23859	0.980837	0.988999	1.43961	1.32278	0.525682	0.403571	0.988725	0.299983	29.0354
RN00262	SEQ00178	GTGCTGAGGGGAAAACACGGAAGACTATCTTTAATGACCATGCCAACATTATTGAATA	NM_133561	Brp44l	brain protein 44-like		14	171087	NM_133561.1	Rn.3718	Rn.3718	1386867_at	0.6	1	0.7	0.8	-1.5	-1.3	-1.4	-1.3	-1.4	-1.7	0.647782	1.22825	1.09209	1.14994	-0.864708	-0.719704	-0.483544	-0.57423	-0.716818	-0.646446	0.976682	0.987725	0.800329	1.32278	-0.321334	0.403571	1.00583	0.374569	35.1886
RN00263	seq00179	CCCTCCCTTCCAGTGGCCTTCTATTTACCTGGACAGAAGCCAGCACCACCTTGGGCTG	NM_133546	Myd116	myeloid differentiation primary response gene 116		9	171071	NM_133546.1	Rn.2232	Rn.2232	1370174_at	-1.5	0.7	0.7	-0.4	0.2	0	-0.1	-0.1	0.5	0.5	0.332459	0.921949	0.700095	0.771263	-0.799901	-0.467941	-0.469867	-0.388531	-0.573373	-0.722239	-0.192267	-0.011594	0.453108	0.436111	-1.14207	-1.19723	0.867097	0.326959	87.579
RN00264	seq00179	CTTCCTCTGTCGTCCTCGTCTCTTCCACTGCCTGAGCCTTGCTCTTCCACTGAGGCCA	NM_133546	Myd116	myeloid differentiation primary response gene 116		9	171071	NM_133546.1	Rn.2232	Rn.2232	1370174_at	-1.5	0.7	0.7	-0.4	0.2	0	-0.1	-0.1	0.5	0.5	0.253251	1.12584	0.969234	0.755628	-0.510626	-0.379699	-0.39857	-0.25317	-0.517801	-0.687695	0.0274043	0.215862	0.466472	0.436111	-1.10014	-1.19723	1.03235	0.103197	10.4758
RN00265	SEQ00179	TGTATCGCCCAGGAGAGGACACAGAGGAGGAAGAAGACAGTGATTTGGATTCAGC	NM_133546	Myd116	myeloid differentiation primary response gene 116		9	171071	NM_133546.1	Rn.2232	Rn.2232	1370174_at	-1.5	0.7	0.7	-0.4	0.2	0	-0.1	-0.1	0.5	0.5	-0.360867	0.501251	0.217235	0.235683	-0.0479361	0.207412	0.273489	0.129352	0.124979	0.0679017	0.586433	0.702775	0.0510496	0.436111	-4.29196	-1.19723	1.03776	0.00604021	27.5283
RN00266	SEQ00180	GGTCCAGGCTGTTTCTCTGTAAACTGACATCATTTCCAACTCACATATCTTGCACATGC	NM_133392	Stk17b	serine/threonine kinase 17b (apoptosis-inducing)	nucleus; programmed cell death; protein binding; protein serine/threonine kinase activity	13	170904	NM_133392.1	Rn.1300	Rn.1300	1373164_at	-3.2	-2.9	-2.5	-2	1	1.1	0.8	1.1	0.7	0.8	-0.176543	-0.30254	-0.226956	-0.334806	0.307346	0.252153	0.0952752	0.0424384	0.0333123	0.278457	0.892411	0.899034	0.0593076	3.49878	-4.07564	1.80685	0.535499	0.529439	50.4855
RN00267	seq00181	AACTACCAAAATACCTGAAACGGAAATGCTTATGTCTAATGTGTCTAATGTTGTCAATACC	NM_133315	Slc39a1	"solute carrier family 39 (iron-regulated transporter), member 1"		3	170840	NM_133315.1	Rn.11665	Rn.15324	1376972_at	1.5	A	A	1	A	A	A	A	A	A	0.00382288	0.833645	0.771714	0.228248	-0.298945	-0.16603	-0.180901	-0.0562211	-0.269135	-0.281138	0.226949	0.505875	0.179187	1.08844	-2.48046	0.122267	1.05312	0.0642747	19.2625
RN00268	SEQ00181	CTTGTTCGGACTGGTCTGTTCTCAGGACTGGCTCAGCTTTCTTGTTTGATCTTGT	NM_133315	Slc39a1	"solute carrier family 39 (iron-regulated transporter), member 1"		3	170840	NM_133315.1	Rn.11665	Rn.15324	1376972_at	1.5	A	A	1	A	A	A	A	A	A	1.1765	0.313915	0.164029	-0.0143158	0.211613	0.311882	0.0591614	-0.0040639	0.274421	0.0324942	0.546315	0.444505	0.121538	1.08844	-3.04052	0.122267	-1	10	-1
RN00269	seq00181	CTTGTTCGGACTGGTCTGTTCTCAGGACTGGCTCAGCTTTCTTGTTTGATCTTGTGTG	NM_133315	Slc39a1	"solute carrier family 39 (iron-regulated transporter), member 1"		3	170840	NM_133315.1	Rn.11665	Rn.15324	1376972_at	1.5	A	A	1	A	A	A	A	A	A	0.215984	0.161825	0.190407	0.235488	-0.13968	0.0581336	-0.0622902	-0.0529463	0.0203139	0.0268402	0.733941	0.698482	0.0169412	1.08844	-5.88332	0.122267	1.03051	0.190599	10.484
RN00270	SEQ00182	ACCAAAAGAAAAGAGAGCACAAGCTACCTGAACCACAGGATTGTTTATGTGTGTATAAA	NM_133307	Prkcd	"protein kinase C, delta"	ATP binding; diacylglycerol binding; intracellular signaling cascade; membrane; protein amino acid phosphorylation; protein kinase activity; protein serine/threonine kinase activity; protein-tyrosine kinase activity; transferase activity	6	170538	NM_133307.1	Rn.20738	Rn.98279	1387114_at	-1.5	-1.1	-0.5	-0.9	0.8	0.6	1	0.5	1.1	1	-1.12661	-1.80167	-0.799698	-0.331184	0.548356	0.573844	0.410026	0.274604	0.610622	0.498421	0.944556	0.926679	0.736506	0.986667	-0.441231	-0.0193653	0.608012	0.495178	13.059
RN00271	seq00182	CCCATCTGCCCTGGTTTGCATCCTCACTGCCCATGAAGAAGAGTGGGTGACTGGTGAT	NM_133307	Prkcd	"protein kinase C, delta"	ATP binding; diacylglycerol binding; intracellular signaling cascade; membrane; protein amino acid phosphorylation; protein kinase activity; protein serine/threonine kinase activity; protein-tyrosine kinase activity; transferase activity	6	170538	NM_133307.1	Rn.20738	Rn.98279	1387114_at	-1.5	-1.1	-0.5	-0.9	0.8	0.6	1	0.5	1.1	1	0.15439	-0.0633596	-0.0722263	0.0945003	0.188044	-0.0130645	0.0787311	0.0143598	0.21185	0.20745	0.592974	0.446595	0.0119713	0.986667	-6.38428	-0.0193653	1.00586	0.149034	16.2065
RN00272	seq00182	TGGTGATGATGAGGACGAGCTCTTTGAGTCCATCCGGGTGGACACACCACACTACCCG	NM_133307	Prkcd	"protein kinase C, delta"	ATP binding; diacylglycerol binding; intracellular signaling cascade; membrane; protein amino acid phosphorylation; protein kinase activity; protein serine/threonine kinase activity; protein-tyrosine kinase activity; transferase activity	6	170538	NM_133307.1	Rn.20738	Rn.98279	1387114_at	-1.5	-1.1	-0.5	-0.9	0.8	0.6	1	0.5	1.1	1	0.432824	-0.523418	-0.24768	-0.201603	0.283619	0.37548	0.339802	0.27234	0.336813	0.461409	0.732222	0.619761	0.118526	0.986667	-3.07673	-0.0193653	0.807703	0.504148	3.50058
RN00273	SEQ00182	AACTTTCCTTCAGTGACAAGAACCTCATCGACTCTATGGACCAGACAGCCTTCAA	NM_133307	Prkcd	"protein kinase C, delta"	ATP binding; diacylglycerol binding; intracellular signaling cascade; membrane; protein amino acid phosphorylation; protein kinase activity; protein serine/threonine kinase activity; protein-tyrosine kinase activity; transferase activity	6	170538	NM_133307.1	Rn.20738	Rn.98279	1387114_at	-1.5	-1.1	-0.5	-0.9	0.8	0.6	1	0.5	1.1	1	-0.272664	-0.210261	0.401062	0.0650953	0.228202	0.103059	-0.0815808	0.0754842	0.108087	-0.0854249	0.035393	0.225576	0.040746	0.986667	-4.6172	-0.0193653	0.736691	0.493202	14.8818
RN00274	SEQ00184	GGTCCAGAAAGAAAGACAAAGCCGCTTTACCATGTACAGCACCATCTATGAGCTA	NM_130741	Lcn2	lipocalin 2	binding; extracellular space; transport; transporter activity	14	170496	NM_130741.1	Rn.11303	Rn.11303	1387011_at	A	A	1.4	1.3	A	A	A	A	A	A	-0.279975	0.0655911	-0.045807	-0.0248423	0.240097	0.0791513	0.356824	0.146649	0.200925	0.0976688	-0.349721	-0.61914	0.030902	2.64322	-5.01616	1.4023	0.773729	0.440383	125.944
RN00275	seq00185	CATTTGACCAAGCCTTGATGGGTTCTGTCTACTTCATACCTGCCTAGCGTGTTAGAATA	NM_130433	Acaa2	acetyl-Coenzyme A acyltransferase 2 (mitochondrial 3-oxoacyl-Coenzyme A thiolase)	acetyl-CoA C-acyltransferase activity; acyltransferase activity; fatty acid metabolism; mitochondrion; transferase activity	1.4	170465	NM_130433.1	Rn.3786	Rn.3786	1386880_at	1.1	0.5	1.5	-0.4	-1.6	-1.3	-1.3	-1.3	-1.7	-1.3	1.35266	-0.0644383	1.10054	-0.181442	-0.768024	-0.608809	-0.509719	-0.429417	-1.00469	-0.674835	0.924545	0.951004	0.625301	1.41289	-0.677377	0.498648	1.02975	0.139074	16.1826
RN00276	seq00185	CTCAGTTCTTGGCTGTTCAGAAGAGCTTGGATCTCGACCCCAGTAAAACCAACGTGAG	NM_130433	Acaa2	acetyl-Coenzyme A acyltransferase 2 (mitochondrial 3-oxoacyl-Coenzyme A thiolase)	acetyl-CoA C-acyltransferase activity; acyltransferase activity; fatty acid metabolism; mitochondrion; transferase activity	1.4	170465	NM_130433.1	Rn.3786	Rn.3786	1386880_at	1.1	0.5	1.5	-0.4	-1.6	-1.3	-1.3	-1.3	-1.7	-1.3	0.721402	0.00196755	1.06661	-0.718069	-0.229214	0.165201	-0.205811	0.0566782	-0.351229	-0.277245	0.716102	0.706337	0.277114	1.41289	-1.85145	0.498648	0.952518	0.390566	20.7997
RN00277	SEQ00185	GGACATGGATTTGATAGACGTGAATGAAGCATTTGCTCCTCAGTTCTTGGCTGTTC	NM_130433	Acaa2	acetyl-Coenzyme A acyltransferase 2 (mitochondrial 3-oxoacyl-Coenzyme A thiolase)	acetyl-CoA C-acyltransferase activity; acyltransferase activity; fatty acid metabolism; mitochondrion; transferase activity	1.4	170465	NM_130433.1	Rn.3786	Rn.3786	1386880_at	1.1	0.5	1.5	-0.4	-1.6	-1.3	-1.3	-1.3	-1.7	-1.3	1.35732	0.0242859	1.24059	-0.365684	-0.798696	-0.53148	-0.360847	-0.299199	-0.763563	-0.538368	0.90914	0.926071	0.602381	1.41289	-0.731252	0.498648	0.812295	0.467166	29.2139
RN00278	SEQ00186	CAAAGTGGAGACAAGGAATTTCTGTGGTGGAGACCCGCAGGCAAGGACTGAAGGACTG	NM_080906	Rtp801	HIF-1 responsive RTP801		14	140942	NM_080906.1	Rn.9775	Rn.9775	1368025_at	-0.7	1.9	1	1.2	-0.7	-0.6	A	-0.9	-0.9	-1	-0.157524	1.1727	0.990177	1.13223	-0.483606	-0.24764	-0.0988126	-0.125039	-0.495943	-0.141665	0.917656	0.946064	0.445598	1.17378	-1.16619	0.23116	0.983437	0.547186	32.1057
RN00279	SEQ00187	AGATCTCGTAGCTGTTTGGGACGTAGCATTAAGTGACGGAGTGCACAAGATTGAATTT	NM_080895	Faim	Fas apoptotic inhibitory molecule		13	140930	NM_080895.1	Rn.22800	Rn.106419	1370044_at	-0.9	-3.2	-0.7	-0.6	0.8	0.7	1.2	1	0.9	0.7	0.112853	-0.0836284	-0.0292691	-0.0496612	0.34467	0.152766	0.0881645	0.0375969	-0.0259722	-0.0580096	0.359674	0.402492	0.0171612	1.86322	-5.8647	0.8978	0.809778	0.492872	17.4262
RN00280	SEQ00188	CATGACCAAACTGCCAGACTATAAGCCCTACCCAATGTACCCAGCTACAACATCCTTG	NM_080885	Cdk5	cyclin-dependent kinase 5	ATP binding; axonogenesis; cell cycle; cell migration; cell-matrix adhesion; cyclin-dependent protein kinase activity; cytokinesis; cytosol; filopodium; lamellipodium; protein amino acid phosphorylation; protein binding; protein kinase activity; protein serine/threonine kinase activity; protein-tyrosine kinase activity; transferase activity	11	140908	NM_080885.1	Rn.10749	Rn.10749	1368088_at	0.1	-0.2	0.1	0.1	0.8	1	0.6	0.6	0.6	0.8	0.171985	0.369621	0.273973	-0.0267965	-0.0793774	-0.0681193	-0.0240675	-0.229346	0.0704951	0.159753	-0.853563	-0.700628	0.0331534	0.156111	-4.9147	-2.67935	0.884155	0.245451	84.5259
RN00281	SEQ00189	CCTTTCTCCGACATGGCTTCTCTTTGAACAACAACTCTCTCCTGATCCCCACCAG	NM_080769	Lta	lymphotoxin A	cytokine activity; immune response; membrane; tumor necrosis factor receptor binding	5	25008	NM_080769.1	Rn.9820	Rn.9820	1368722_at	A	A	1.9	A	0.7	A	A	A	A	A	0.403361	0.037194	-0.144103	0.996358	0.312653	-0.0707329	0.480195	0.1374	0.0563855	-0.163154	-0.263384	-0.338445	0.126796	0.300111	-2.97941	-1.73643	1.00491	0.139222	19.3732
RN00282	seq00189	GGAGAGATGGAAAGCCGTCGGGTGACAACTAGGTCCCAGACACAAAGGCGTCAGTTAC	NM_080769	Lta	lymphotoxin A	cytokine activity; immune response; membrane; tumor necrosis factor receptor binding	5	25008	NM_080769.1	Rn.9820	Rn.9820	1368722_at	A	A	1.9	A	0.7	A	A	A	A	A	-0.0985371	-2.70462	-1.27625	-0.0709896	0.175719	0.173078	0.39897	0.458431	0.221668	0.261852	-0.42675	-0.557343	0.988992	0.300111	-0.01597	-1.73643	1.02081	0.257413	8.29656
RN00283	seq00189	GGGGAGGTTGACTATTTATGAAGAGAAGGGTTAAGTTATTTATTTATAGGGAATAAAA	NM_080769	Lta	lymphotoxin A	cytokine activity; immune response; membrane; tumor necrosis factor receptor binding	5	25008	NM_080769.1	Rn.9820	Rn.9820	1368722_at	A	A	1.9	A	0.7	A	A	A	A	A	0.275511	-2.15551	-0.982119	-0.0813201	-0.0748051	-0.174731	0.0248978	0.204321	-0.132003	-0.142248	-0.348076	-0.389825	0.529	0.300111	-0.91866	-1.73643	1.04137	-0.317049	153.84
RN00284	seq00190	CACCTCAAGGTTCTGCCACGAGGCATTGGTGCGACATGTGGAGCAGGTCCTGCAGCGC	NM_057204	Ptp-Td14	protein tyrosine phosphatase TD14		6	117552	NM_057204.1	Rn.54442	Rn.54442	1370473_a_at	A	A	A	A	0.5	A	A	A	0.7	0.8	1.29102	-0.0548644	1.23678	-0.278608	-0.858262	-0.725055	-0.795003	-0.472123	-0.838402	-0.780773	-0.615582	-0.630017	0.687676	0.527667	-0.5402	-0.922301	1.04415	0.135286	32.4253
RN00285	SEQ00190	CAGCATGAGCGTCAGCTAGAAGAGCCACCTTCCTCAGGACTCCCAGGATCTGGTC	NM_057204	Ptp-Td14	protein tyrosine phosphatase TD14		6	117552	NM_057204.1	Rn.54442	Rn.54442	1370473_a_at	A	A	A	A	0.5	A	A	A	0.7	0.8	0.0867809	0.13253	0.0590872	0.0738724	0.090799	0.0406482	0.146155	0.228983	-0.00608988	0.146435	0.104299	0.138771	0.00437498	0.527667	-7.83651	-0.922301	0.951763	0.282927	49.1899
RN00286	seq00190	GCCAGCATGAGCGTCAGCTAGAAGAGCCACCTTCCTCAGGACTCCCAGGATCTGGTCC	NM_057204	Ptp-Td14	protein tyrosine phosphatase TD14		6	117552	NM_057204.1	Rn.54442	Rn.54442	1370473_a_at	A	A	A	A	0.5	A	A	A	0.7	0.8	0.598814	0.143785	1.11955	-0.532397	-0.191952	-0.216962	-0.630902	-0.54537	-0.690151	-0.48933	-0.465948	-0.567058	0.356147	0.527667	-1.48945	-0.922301	1.04962	0.246756	6.69586
RN00287	SEQ00191	CTGAAGACCTCCACGTCTGAGCAAAGTGACTTAGTTATGGTACAGCAACAGTCCTTTT	NM_057130	Bid3	BH3 interacting domain 3	apoptosis; protein binding	13	117271	NM_057130.1	Rn.11344	Rn.89639	1368535_at	A	A	A	A	A	A	A	A	A	A	-0.129322	0.0218014	0.120856	0.0896387	-0.0791459	0.00837358	0.0251926	0.0284794	0.0209466	0.033727	-0.100072	-0.0643209	0.00524684	0.942333	-7.57433	-0.0856907	0.905331	0.175973	47.6857
RN00288	SEQ00114	CAAGGCTGAACCTGAGATCCTGGAACTTGAGAGTAAGAGCAACAAGATTGTGCTG	NM_057103	Akap12	A kinase (PRKA) anchor protein (gravin) 12	signal transduction	6	83425	NM_057103.1	Rn.42891	Rn.122094	1368868_at	A	A	A	A	A	A	A	A	A	A	-0.152602	0.0808718	0.0745675	0.628771	0.0428045	0.0907625	0.00530763	0.0585929	0.0407165	-0.0213386	-0.0946627	0.476156	0.0415997	2.84844	-4.58728	1.51017	0.943724	0.217756	23.6287
RN00289	SEQ00193	AGGTGATCGGCTTTAAAGAATATGTTTACATACGCATATCGCTGCACTCAATTGGACTGG	NM_057100	Gas6	heat shock 70kD protein 1A	apoptosis inhibitor activity; extracellular; extracellular space	12	58935	NM_057100.1	Rn.52228	Rn.52228	1369735_AT	A	A	1.5	0.8	-0.7	-1.3	A	-1.6	-1.8	A	-0.133997	0.334079	0.130582	0.0780165	-0.106268	-0.108818	-0.0767731	-0.12286	-0.125821	-0.102833	0.692156	0.735769	0.0241914	1.14044	-5.36936	0.189596	1.038	0.125119	26.0193
RN00289	SEQ00193	AGGTGATCGGCTTTAAAGAATATGTTTACATACGCATATCGCTGCACTCAATTGGACTGG	NM_057100	Gas6	heat shock 70kD protein 1A	apoptosis inhibitor activity; extracellular; extracellular space	12	58935	NM_057100.1	Rn.52228	Rn.52228	1369735_AT	A	A	1.5	0.8	-0.7	-1.3	A	-1.6	-1.8	A	0.171224	-0.226416	1.31439	0.785197	-0.0787006	0.0156949	0.245196	0.300743	-0.125562	0.123839	0.825137	0.760369	0.219442	1.14044	-2.18809	0.189596	1.038	0.125119	26.0193
RN00290	seq00193	CAGATTCTCCTGTAGCACAAACCGAACCGGACTCTCCAAAGAGCCTTCCAGAATGACA	NM_057100	Gas6	heat shock 70kD protein 1A	apoptosis inhibitor activity; extracellular; extracellular space	12	58935	NM_057100.1	Rn.52228	Rn.52228	1369735_at	A	A	1.5	0.8	-0.7	-1.3	A	-1.6	-1.8	A	0.481301	0.300551	0.34323	0.638368	-0.160736	-0.245859	-0.203849	0.00450849	-0.154213	-0.273931	0.710738	0.741242	0.11342	1.14044	-3.14025	0.189596	1.01107	0.174617	22.7065
RN00291	seq00193	CCCGCCTGTGGAGCACGTCACAGCCTAGACCGAGCTGCAAGAGTTCTCTACACCTAAA	NM_057100	Gas6	proprotein convertase subtilisin/kexin type 2	apoptosis inhibitor activity; extracellular; extracellular space	12	58935	NM_057100.1	Rn.52228	Rn.52228	1369735_at	A	A	1.5	0.8	-0.7	-1.3	A	-1.6	-1.8	A	0.176665	-0.0815914	0.773594	0.193355	-0.387042	-0.195735	-0.308919	-0.202065	-0.212582	-0.276499	0.820081	0.823912	0.121399	1.14044	-3.04217	0.189596	0.994944	0.257016	14.3396
RN00292	SEQ00194	CTCTCCTGAGACATGATGAAGTGCGGACTTACTTCCACGAGTTCGGTCACGTCAT	NM_053970	Nln	thyrotropin releasing hormone	hydrolase activity; metalloendopeptidase activity; metallopeptidase activity; mitochondrion; proteolysis and peptidolysis; zinc ion binding	2	117041	NM_053970.1	Rn.11029	Rn.11029	1369669_at	0.2	0	-1.7	-1.4	0.8	1	0.7	1	0.4	0.7	-0.186877	-0.283784	-0.424922	-0.217622	0.129795	0.340517	0.142123	0.21425	0.1331	0.0965303	0.893821	0.86504	0.0632206	0.931222	-3.98346	-0.102803	0.888061	0.266382	15.9999
RN00293	SEQ00195	AGACCCTAAGCTACGGTGACTTGGACGACCATATTCAGACACCCAGGAATTTCTC	NM_053937	Erg2	Eag-related gene member 2	integral to plasma membrane	3	116745	NM_053937.1	Rn.10875	Rn.10875	1369017_at	A	A	A	A	A	A	A	A	A	A	0.569102	0.424363	0.725347	0.505713	-0.299306	-0.343118	-0.179516	-0.212654	-0.337667	-0.308102	-0.109984	0.0773991	0.194437	0.499556	-2.36263	-1.00128	1.00659	0.169795	210.108
RN00294	seq00196	AGCTCTTTCTTCTCTACCTTCTCCTTATTTTCTTATCATATTTTCTCCTTGGAATATT	NM_053923	Pik3c2g	"phosphatidylinositol 3-kinase, C2 domain containing, gamma polypeptide"	inositol/phosphatidylinositol kinase activity; intracellular signaling cascade; kinase activity; membrane; phosphatidylinositol 3-kinase activity; phosphoinositide 3-kinase complex; transferase activity	6	116720	NM_053923.1	Rn.14870	Rn.14870	1369050_at	2.2	A	A	A	A	-0.9	A	-1.9	-0.9	A	0.0639795	0.243142	0.226101	0.154686	-0.148057	-0.0843404	-0.0114804	-0.12457	-0.0602589	-0.112236	0.295103	0.398596	0.0218903	1.28267	-5.51356	0.359147	1.04686	0.108414	49.2189
RN00295	SEQ00196	AGTTCATGTCTTGCCTTAATTGCTTGTTGAGGTCAAAATTATACTTTTAGGGTGTTTTCT	NM_053923	Pik3c2g	"phosphatidylinositol 3-kinase, C2 domain containing, gamma polypeptide"	inositol/phosphatidylinositol kinase activity; intracellular signaling cascade; kinase activity; membrane; phosphatidylinositol 3-kinase activity; phosphoinositide 3-kinase complex; transferase activity	6	116720	NM_053923.1	Rn.14870	Rn.14870	1369050_at	2.2	A	A	A	A	-0.9	A	-1.9	-0.9	A	-0.201958	0.376662	0.181517	0.0303026	-0.257624	-0.291961	-0.105214	0.231205	0.0906261	-0.135077	-0.145857	-0.159155	0.0509399	1.28267	-4.29506	0.359147	0.980785	-0.0428723	93.8854
RN00296	seq00196	GTGTACAAGCCACATATCTAGTCATGATTGAATTTATTGAGAGAATTGGTGATCTCCA	NM_053923	Pik3c2g	"phosphatidylinositol 3-kinase, C2 domain containing, gamma polypeptide"	inositol/phosphatidylinositol kinase activity; intracellular signaling cascade; kinase activity; membrane; phosphatidylinositol 3-kinase activity; phosphoinositide 3-kinase complex; transferase activity	6	116720	NM_053923.1	Rn.14870	Rn.14870	1369050_at	2.2	A	A	A	A	-0.9	A	-1.9	-0.9	A	-0.0111717	-0.0180531	0.77259	0.0535312	-0.116055	-0.0140404	-0.224373	-0.242198	-0.239022	-0.345195	0.310573	0.166948	0.0982696	1.28267	-3.34711	0.359147	0.931342	0.375824	15.9893
RN00297	seq00197	ACGTCTCTTATGATCAGGCATGATAAGGTGCTTAGAAGCTTTGATTCACTCATCAGTTCCA	NM_053906	Gsr	glutathione reductase	glutathione-disulfide reductase activity; spermatogenesis	12	116686	"NM_053906.1, NM_053906.1, XM_344528"	Rn.19721	Rn.19721	1369061_at	-1	-3	-3.6	-0.9	0.4	0.8	0.2	0.6	1.1	1.2	-0.193287	0.0904935	0.127165	0.072259	0.088002	0.160659	-0.0510307	0.120491	0.284358	0.443429	0.226875	0.242024	0.0293965	2.87289	-5.08821	1.5225	1.04625	0.140541	12.0987
RN00298	SEQ00197	GCTGGCGGTGTTGAGGTTCTCACAGTTAAGAAGTTCTCACAGGTTAAGGAAGTAA	NM_053906	Gsr	glutathione reductase	glutathione-disulfide reductase activity; spermatogenesis	12	116686	"NM_053906.1, NM_053906.1, XM_344528"	Rn.19721	Rn.19721	1369061_at	-1	-3	-3.6	-0.9	0.4	0.8	0.2	0.6	1.1	1.2	-0.476635	0.119687	-0.145255	-0.499494	0.182441	0.0660584	0.126996	-0.000667285	-0.013949	0.0879555	0.181718	0.243169	0.0603601	2.87289	-4.05026	1.5225	0.700933	0.543403	3.10502
RN00299	seq00197	TGGCGGTGTTGAGGTTCTCACAGTTAAGAAGTTCTCACAGGTTAAGGAAGTAAAGAAGAC	NM_053906	Gsr	glutathione reductase	glutathione-disulfide reductase activity; spermatogenesis	12	116686	"NM_053906.1, NM_053906.1, XM_344528"	Rn.19721	Rn.19721	1369061_at	-1	-3	-3.6	-0.9	0.4	0.8	0.2	0.6	1.1	1.2	0.146458	-1.13379	-0.680965	-0.200892	0.259713	0.622712	0.294465	0.591152	0.575963	0.695141	0.946469	0.944181	0.375608	2.87289	-1.4127	1.5225	0.834636	0.488006	14.4417
RN00300	seq00198	AAATGTTGACATTTAACCCTCACAAGAGGATTGAAGTTGAACAGGCTCTGGCCCACCC	NM_053842	Mapk1	mitogen activated protein kinase 1	ATP binding; MAP kinase activity; cAMP-dependent protein kinase activity; cell cycle; cytosol; insoluble fraction; intracellular signaling cascade; kinase activity; nuclear translocation of MAPK; positive regulation of transcription; protein amino acid phosphorylation; protein kinase CK2 activity; protein kinase activity; protein kinase cascade; protein serine/threonine kinase activity; signal tr…	6	116590	NM_053842.1	Rn.34914	Rn.34914	1369078_at	-0.7	0.7	-0.1	-0.9	0.4	0.6	1	0.5	0.5	1	0.0603678	-0.180402	-0.235445	-0.319431	0.451639	0.318011	0.376688	0.345756	0.357513	0.430604	0.674678	0.682785	0.0906383	0.435556	-3.46373	-1.19907	0.924214	0.326902	22.5274
RN00301	seq00198	GTCCTGTCTCCAGCCCGTCTCAGCTTACCCACTCTTGACTCCTTTGAGCCGTTCCGAG	NM_053842	Mapk1	mitogen activated protein kinase 1	ATP binding; MAP kinase activity; cAMP-dependent protein kinase activity; cell cycle; cytosol; insoluble fraction; intracellular signaling cascade; kinase activity; nuclear translocation of MAPK; positive regulation of transcription; protein amino acid phosphorylation; protein kinase CK2 activity; protein kinase activity; protein kinase cascade; protein serine/threonine kinase activity; signal tr…	6	116590	NM_053842.1	Rn.34914	Rn.34914	1369078_at	-0.7	0.7	-0.1	-0.9	0.4	0.6	1	0.5	0.5	1	0.353823	-0.0126983	0.0809781	0.20086	0.15863	-0.133652	0.0887533	0.113602	0.235307	-0.010236	-0.546488	-0.600368	0.019544	0.435556	-5.67713	-1.19907	1.0237	0.181379	6.94643
RN00302	SEQ00198	TTTGAAGAGACTGCTCGATTCCAGCCAGGATACAGATCTTAAATTGGTCAGGACAAGG	NM_053842	Mapk1	mitogen activated protein kinase 1	ATP binding; MAP kinase activity; cAMP-dependent protein kinase activity; cell cycle; cytosol; insoluble fraction; intracellular signaling cascade; kinase activity; nuclear translocation of MAPK; positive regulation of transcription; protein amino acid phosphorylation; protein kinase CK2 activity; protein kinase activity; protein kinase cascade; protein serine/threonine kinase activity; signal tr…	6	116590	NM_053842.1	Rn.34914	Rn.34914	1369078_at	-0.7	0.7	-0.1	-0.9	0.4	0.6	1	0.5	0.5	1	0.479244	-0.152797	0.310571	1.23659	-0.136752	0.0100145	-0.0957054	0.0622218	-0.126877	-0.21197	-0.87841	-0.899925	0.198062	0.435556	-2.33598	-1.19907	1.01295	0.272468	8.34036
RN00303	SEQ00199	AAATCCAAACTGTGATGTAGTCGAGGTTATTAAAGATGGCTATGAGAATGCGAGACGGCT	NM_053826	Pdk1	pyruvate dehydrogenase kinase 1	ATP binding; [pyruvate dehydrogenase (lipoamide)] kinase activity; kinase activity; mitochondrion; signal transduction; transferase activity	6	116551	NM_053826.1	Rn.11185	Rn.11185	1368079_at	-0.3	-1.4	0.8	-2.8	0.6	-0.2	0.7	-0.3	1.1	0.9	-0.497454	-0.370366	0.112454	-0.462698	0.276069	0.224345	0.202704	0.0859187	0.166841	0.479393	0.793348	0.786359	0.11548	1.49433	-3.11429	0.579502	0.563093	0.636321	29.7429
RN00304	seq00199	ATAAATCCAAACTGTGATGTAGTCGAGGTTATTAAAGATGGCTATGAGAATGCGAGACGGCT	NM_053826	Pdk1	pyruvate dehydrogenase kinase 1	ATP binding; [pyruvate dehydrogenase (lipoamide)] kinase activity; kinase activity; mitochondrion; signal transduction; transferase activity	6	116551	NM_053826.1	Rn.11185	Rn.11185	1368079_at	-0.3	-1.4	0.8	-2.8	0.6	-0.2	0.7	-0.3	1.1	0.9	-0.156997	-0.607415	0.570975	-0.412063	0.52338	0.098993	0.47932	0.0767935	0.789113	0.563317	0.92157	0.92199	0.219787	1.49433	-2.18582	0.579502	1.00329	0.216491	4.61441
RN00305	seq00199	TTTGTATTACGTTAACTCTCCTGAACTAGAACTTGAAGAACTAAATGCGAAATCACCA	NM_053826	Pdk1	pyruvate dehydrogenase kinase 1	ATP binding; [pyruvate dehydrogenase (lipoamide)] kinase activity; kinase activity; mitochondrion; signal transduction; transferase activity	6	116551	NM_053826.1	Rn.11185	Rn.11185	1368079_at	-0.3	-1.4	0.8	-2.8	0.6	-0.2	0.7	-0.3	1.1	0.9	-0.29116	-0.0484996	0.604725	-0.284159	0.408547	0.255655	0.358459	0.0987102	0.52571	0.695077	0.867165	0.866432	0.124879	1.49433	-3.0014	0.579502	1.02531	0.279054	11.7762
RN00306	SEQ00200	CCTCTACTACAACGGTCTTCAACTTCCCTGTCTCCATCCCTGTTCACCCCACGAA	NM_053769	Ptpn16	"protein tyrosine phosphatase, non-receptor type 16"	MAP kinase phosphatase activity; intracellular signaling cascade	6	114856	NM_053769.2	Rn.31120	Rn.98260	1368146_at	0.4	0.9	0.7	-0.2	0.4	-0.6	0	-0.6	-0.1	-0.6	0.4698	0.484882	0.153768	0.0609338	-0.14049	0.152499	0.155099	0.124853	0.155333	0.157545	0.345639	0.375623	0.0333311	0.304556	-4.90699	-1.71522	1.00054	0.285648	109.762
RN00307	seq00200	GCACCTCTACTACAACGGTCTTCAACTTCCCTGTCTCCATCCCTGTTCACCCCACGAA	NM_053769	Ptpn16	"protein tyrosine phosphatase, non-receptor type 16"	MAP kinase phosphatase activity; intracellular signaling cascade	6	114856	NM_053769.2	Rn.31120	Rn.98260	1368146_at	0.4	0.9	0.7	-0.2	0.4	-0.6	0	-0.6	-0.1	-0.6	0.277181	0.331164	0.2533	-0.0167066	-0.153013	-0.135609	-0.103482	-0.228217	-0.0313093	-0.0227437	0.735212	0.742754	0.0393468	0.304556	-4.66761	-1.71522	1.06634	-0.0995956	45.2735
RN00308	seq00200	GTGCTTGACATACCTACCAGTATTAACCATTCCCGATGACATACACGTTTGAGAGTTT	NM_053769	Ptpn16	"protein tyrosine phosphatase, non-receptor type 16"	MAP kinase phosphatase activity; intracellular signaling cascade	6	114856	NM_053769.2	Rn.31120	Rn.98260	1368146_at	0.4	0.9	0.7	-0.2	0.4	-0.6	0	-0.6	-0.1	-0.6	0.45057	0.535813	0.844739	-0.0725711	0.471379	-0.169469	0.524536	-0.271	0.202428	0.335576	0.49981	0.794887	0.127628	0.304556	-2.96998	-1.71522	1.05249	0.367707	2.68931
RN00309	SEQ00201	GCAGAGAGTGAGGAGATTTCCAGTGAAGATGATGAGCTAGTGGGAGAGAAGAAGAAACAA	NM_053720	Ded	apoptosis antagonizing transcription factor	apoptosis inhibitor activity; transcription factor activity	13	114512	NM_053720.1	Rn.15500	Rn.15500	1368330_at	-0.7	-0.5	-1.2	-1	0.9	0.9	0.7	0.7	1	0.4	0.0536319	-0.0645596	0.00786144	0.264685	0.201667	-0.0162356	0.0468129	0.0673424	0.0997603	0.0712402	-0.051091	-0.155866	0.00958209	0.755111	-6.70544	-0.405239	0.697135	0.532131	22.3203
RN00310	SEQ00202	CCGCCCAATGTCATAGACACTGATTTCATCGACGAGGAAGTGCTTATGTCCTTAG	NM_053698	Cited2	"Cbp/p300-interacting transactivator, with Glu/Asp-rich carboxy-terminal domain, 2"		9	114490	NM_053698.1	Rn.31765	Rn.31765	1367601_at	-0.9	-1.6	-1.8	-0.4	0.9	0.7	0.8	0.6	0.8	0.5	-0.51966	-0.283194	-0.416432	0.00806265	0.421469	0.315746	0.22058	0.0914559	0.282905	0.133258	0.917372	0.91782	0.10549	1.10489	-3.24482	0.143901	0.747334	0.474593	6.56105
RN00311	SEQ00203	GGCTCCAGAGCTGAGTCTGTCTAGTCAGGATTTAGAGGTGGGCAAGAACTAGGAACCC	NM_053679	Dffa	"DNA fragmentation factor, alpha subunit"	apoptosis inhibitor activity; nucleus	13	114214	NM_053679.1	Rn.48799	Rn.48799	1369082_at	A	A	A	A	A	A	A	A	A	A	-0.171279	-0.0698714	-0.197488	-0.319975	0.208447	-0.0183878	0.130706	0.205691	0.10835	0.15143	0.661085	0.547156	0.0348199	0.913444	-4.84394	-0.130611	0.526928	0.641406	3.21885
RN00312	SEQ00204	AAAGATACTGAACAAAGGCAAGGCTAACTGACCTGGAAAGGAAGAACATGGGCTC	NM_053647	Cxcl2	chemokine (C-X-C motif) ligand 2	chemokine activity; chemotaxis; cytokine activity; extracellular; immune response; inflammatory response	5	114105	"NM_053647.1, NM_053647.1, XM_346458"	Rn.10230	Rn.10230	1368760_at	A	A	A	-2.3	0.5	A	A	-0.3	0.7	1.6	1.03268	-0.989893	-0.325655	-0.22805	0.404042	0.435421	0.337499	0.0852226	0.178039	0.365874	0.28541	0.234019	0.297356	1.08	-1.74974	0.111031	0.84864	0.552886	8.61892
RN00313	SEQ00205	GAGATATGGGCGTAGGCACCACATTCTGATCTGGACCAAGTTGGAACAGCACCATC	NM_053601	Nnat	neuronatin	development	3	94270	"NM_053601.1, NM_053601.1"	Rn.5785	Rn.5785	1369999_a_at	A	A	1.8	1.1	A	A	A	A	A	A	-0.136489	0.285472	-0.102373	0.0442741	0.101898	0.159439	0.178421	0.127322	0.217498	0.432074	-0.400655	-0.118827	0.0288268	2.13211	-5.11644	1.09228	0.875549	0.41548	53.5082
RN00314	seq00206	AGAGCTATAGTTGACTGTGGCTTTGAACATCCTTCAGAGGTCCAGCATGAATGTATTCC	NM_053563	Ddxl	"nuclear RNA helicase, DECD variant of DEAD box family"		10	89827	NM_053563.1	Rn.14550	Rn.14550	1387048_at	-1.4	-1	-1.3	-0.9	1.1	0.7	1.1	0.8	1.1	0.5	-0.080499	0.310666	0.157953	-0.123949	-0.0425121	0.0410153	0.14294	-0.0620612	0.0334464	-0.0532363	-0.222973	-0.207094	0.0182832	1.15789	-5.77333	0.211497	1.10506	0.0635771	6.91716
RN00315	seq00206	ATGTCAAAGGATCTTATGTCTCCATCCACAGTTCTGGCTTCCGGGACTTTCTGCTGAA	NM_053563	Ddxl	"nuclear RNA helicase, DECD variant of DEAD box family"		10	89827	NM_053563.1	Rn.14550	Rn.14550	1387048_at	-1.4	-1	-1.3	-0.9	1.1	0.7	1.1	0.8	1.1	0.5	0.0018503	0.515485	0.079589	0.0151787	0.248547	0.105673	0.268107	0.160943	0.155199	0.103143	0.0896527	0.0431028	0.0226964	1.15789	-5.4614	0.211497	0.986409	0.237854	16.0985
RN00316	SEQ00206	GATACCAGCAGTTCAAGGACTTCCAGCGTCGCATCCTAGTGGCTACTAATCTGTT	NM_053563	Ddxl	"nuclear RNA helicase, DECD variant of DEAD box family"		10	89827	NM_053563.1	Rn.14550	Rn.14550	1387048_at	-1.4	-1	-1.3	-0.9	1.1	0.7	1.1	0.8	1.1	0.5	-0.155661	0.154464	0.0471009	-0.177718	0.170582	0.230157	0.279721	0.148084	0.15242	0.0299116	0.71178	0.718808	0.023443	1.15789	-5.4147	0.211497	0.969114	0.0575168	24.5377
RN00317	SEQ00207	GTATGGACTACCTCTTCTCCCAGCACGACCTCAGCTTCCTTGATGATGTCATTCC	NM_053424	Slc4a4	"solute carrier family 4, member 4"	anion transport; bicarbonate transport; inorganic anion exchanger activity; integral to membrane; integral to plasma membrane; membrane; regulation of pH; sodium ion transport; sodium:bicarbonate symporter activity	3	84484	NM_053424.1	Rn.11114	Rn.11114	1369756_a_at	A	A	A	2.4	A	A	A	A	A	A	0.0409578	0.132466	0.115912	0.63436	-0.138795	-0.00168447	-0.0630056	-0.0597119	-0.0955897	-0.11349	0.962869	0.84099	0.0515016	2.99389	-4.27924	1.58202	0.884221	0.323045	17.4064
RN00318	SEQ00208	TTGAAGAACTAGCATGATCCTTGGGTGTCTGCACTAAGTGTGTTTATTTGGTTTGGAA	NM_053420	Bnip3	"BCL2/adenovirus E1B 19 kDa-interacting protein 3, nuclear gene for mitochondrial product"	apoptosis activator activity	13	84480	NM_053420.2	Rn.2060	Rn.2060	1387805_at	-0.6	1.3	0.4	0.3	-0.2	-1	-0.1	-0.9	0.4	0.1	-0.313709	0.722643	-0.194817	0.0233736	-0.0211353	-0.192815	-0.0330119	0.0219845	-0.0321349	0.0148695	0.716761	0.68809	0.0777306	0.480111	-3.68537	-1.05856	0.859635	0.345077	121.142
RN00319	SEQ00209	AGGACTCTATTATGTCTACACCCAAGTCACCTTCTGCTCTAATCGGGAACCTTTGAGT	NM_053353	LOC84349	CD40 ligand		13	84349	NM_053353.1	Rn.44218	Rn.44218	1368800_at	0.8	A	A	A	A	A	A	A	A	A	1.92249	-1.16205	-0.231025	-1.48019	-1.32105	-1.21522	-1.16673	-0.99354	-1.53004	-1.50674	0.433773	0.408034	1.10344	0.691556	0.142004	-0.532083	0.971993	0.274913	68.411
RN00320	SEQ00210	CTCCTTTAAACTTAGAAACCAAAGACTAAACTCTTGAGGGCGAATCTCCTGCTGCT	NM_053328	Bhlhb2	"basic helix-loop-helix domain containing, class B2"	DNA binding; entrainment of circadian clock; negative regulation of transcription, DNA-dependent; neurogenesis; nucleus; protein binding; regulation of neuronal synaptic plasticity; regulation of transcription, DNA-dependent; transcriptional repressor activity	9	79431	NM_053328.1	Rn.81055	Rn.81055	1369415_at	-1	-0.7	-1.9	-1.9	1	0.3	0.9	0.2	1.5	1.2	0.143727	-0.103196	-0.153372	-0.153303	0.133055	0.0380983	0.127557	0.00676324	0.0703227	0.0487526	0.767653	0.793998	0.0131796	1.59156	-6.24555	0.670438	0.760487	0.437709	67.3856
RN00321	seq00211	AAAGATGTAATGTTTGTCTTATTTAACTGGAAGTTTGAATACTGTTCTCTGTGCCTTAGGAC	NM_052801	Vhl	von Hippel-Lindau syndrome homolog	negative regulation of cell cycle; nucleus; regulation of transcription, DNA-dependent; transcription factor binding; transcription factor complex	9	24874	NM_052801.1	Rn.11059	Rn.11059	1368076_at	-0.9	-0.9	-0.1	1	0.6	0.4	0.5	0.2	0.4	0.6	0.873211	-0.0401469	-0.321034	-0.107353	0.205236	0.198428	0.0691037	0.0250049	0.0908899	0.0453081	-0.251745	-0.295806	0.0964475	0.404	-3.37411	-1.30757	0.999853	0.205069	3.35495
RN00322	SEQ00211	CTTTGTAGACCAAACAACTGATTACTGGCCTCAAACGGAGATCTGTCTGCCTCTG	NM_052801	Vhl	von Hippel-Lindau syndrome homolog	negative regulation of cell cycle; nucleus; regulation of transcription, DNA-dependent; transcription factor binding; transcription factor complex	9	24874	NM_052801.1	Rn.11059	Rn.11059	1368076_at	-0.9	-0.9	-0.1	1	0.6	0.4	0.5	0.2	0.4	0.6	0.256388	-0.311711	-0.27955	0.112935	0.289676	0.414616	0.371419	0.378638	0.472599	0.508223	0.381319	0.429805	0.086971	0.404	-3.52332	-1.30757	0.991866	0.392547	158.846
RN00323	seq00211	TCCCTTTGTAGACCAAACAACTGATTACTGGCCTCAAACGGAGATCTGTCTGCCTCTG	NM_052801	Vhl	von Hippel-Lindau syndrome homolog	negative regulation of cell cycle; nucleus; regulation of transcription, DNA-dependent; transcription factor binding; transcription factor complex	9	24874	NM_052801.1	Rn.11059	Rn.11059	1368076_at	-0.9	-0.9	-0.1	1	0.6	0.4	0.5	0.2	0.4	0.6	0.119293	-0.148217	-0.391918	-0.175222	0.131044	0.182845	0.202749	0.0580168	0.121109	0.0421408	0.133522	0.248157	0.0366678	0.404	-4.76934	-1.30757	1.05771	0.118887	20.28
RN00324	seq00212	CTGGAGAACCTCATGCTGGACAAGGACGGGCACATCAAGATAACGGACTTCGGGCTGT	NM_033230	Akt1	v-akt murine thymoma viral oncogene homolog 1	ATP binding; anti-apoptosis; positive regulation of cell growth; protein amino acid phosphorylation; protein kinase activity; protein serine/threonine kinase activity; signal transduction; transferase activity	11	24185	NM_033230.1	Rn.11422	Rn.11422	1368862_at	-1.5	-0.5	0.6	-1.2	0.7	0.7	0.6	0.8	0.7	0.6	-0.0734279	-0.384973	-0.320074	-0.249214	0.181975	0.213962	0.452843	0.189115	0.265045	0.176806	0.664303	0.561032	0.0798834	0.767222	-3.64596	-0.382284	1.01152	0.180163	5.23424
RN00325	seq00212	CTTCCTTACAGCCCTCAAGTACTCATTCCAGACCCACGACCGCCTCTGCTTTGTCATG	NM_033230	Akt1	v-akt murine thymoma viral oncogene homolog 1	ATP binding; anti-apoptosis; positive regulation of cell growth; protein amino acid phosphorylation; protein kinase activity; protein serine/threonine kinase activity; signal transduction; transferase activity	11	24185	NM_033230.1																														1.0744	-1.22494	17.0371
RN00326	SEQ00212	CTTTCAAGCCCCAGGTCACCTCTGAGACCGACACCAGGTATTTTGATGAGGAGTTCAC	NM_033230	Akt1	v-akt murine thymoma viral oncogene homolog 1	ATP binding; anti-apoptosis; positive regulation of cell growth; protein amino acid phosphorylation; protein kinase activity; protein serine/threonine kinase activity; signal transduction; transferase activity	11	24185	NM_033230.1	Rn.11422	Rn.11422	1368862_at	-1.5	-0.5	0.6	-1.2	0.7	0.7	0.6	0.8	0.7	0.6	-0.519833	0.217684	-0.0210214	-0.09411	0.3334	0.443853	0.402601	0.324655	0.251919	0.232952	0.792293	0.810924	0.0859046	0.767222	-3.54112	-0.382284	0.93507	0.33474	9.40538
RN00327	seq00213	ACACACCTGCCCTCTTCAACTTTACCACTCAAGAACTGTCAAGTAACCCACCTCTGGC	NM_032080	Gsk3b	glycogen synthase kinase 3 beta	ATP binding; cAMP-dependent protein kinase activity; establishment of cell polarity; glycogen synthase kinase 3 activity; induction of apoptosis; negative regulation of transcription, DNA-dependent; protein amino acid phosphorylation; protein binding; protein kinase CK2 activity; protein kinase activity; protein serine/threonine kinase activity; transferase activity	1.1	84027	NM_032080.1	Rn.10426	Rn.10426	1370267_at	0	0.8	0.6	0.1	0.8	0.3	1.3	0.3	0.6	0.7	-0.791681	-0.208667	-0.438433	-0.680255	0.531432	0.375575	0.637177	0.307147	0.698016	0.491208	0.914634	0.590429	0.321408	0.149444	-1.63752	-2.74232	1.04924	0.074489	10.6173
RN00328	seq00213	GAGACCGTGGACAGACCAATAACGCCGCTTCTGCATCAGCCTCCAACTCTACCTGAAC	NM_032080	Gsk3b	glycogen synthase kinase 3 beta	ATP binding; cAMP-dependent protein kinase activity; establishment of cell polarity; glycogen synthase kinase 3 activity; induction of apoptosis; negative regulation of transcription, DNA-dependent; protein amino acid phosphorylation; protein binding; protein kinase CK2 activity; protein kinase activity; protein serine/threonine kinase activity; transferase activity	1.1	84027	NM_032080.1	Rn.10426	Rn.10426	1370267_at	0	0.8	0.6	0.1	0.8	0.3	1.3	0.3	0.6	0.7	-1.22839	-0.551401	-1.05563	-1.08384	0.527785	0.329175	0.828986	0.262739	0.720477	0.462472	0.891777	0.523799	0.65735	0.149444	-0.605267	-2.74232	0.949252	0.206875	6.99269
RN00329	SEQ00213	TATAGTCGAGCCAAGCAGACACTCCCTGTGATCTATGTCAAGTTGTATATGTACCAGCT	NM_032080	Gsk3b	glycogen synthase kinase 3 beta	ATP binding; cAMP-dependent protein kinase activity; establishment of cell polarity; glycogen synthase kinase 3 activity; induction of apoptosis; negative regulation of transcription, DNA-dependent; protein amino acid phosphorylation; protein binding; protein kinase CK2 activity; protein kinase activity; protein serine/threonine kinase activity; transferase activity	1.1	84027	NM_032080.1	Rn.10426	Rn.10426	1370267_at	0	0.8	0.6	0.1	0.8	0.3	1.3	0.3	0.6	0.7	0.345499	0.0199827	0.530552	-0.294608	0.0375067	0.0752555	-0.153012	-0.0344178	-0.121333	-0.0655958	-0.391839	-0.080047	0.0585769	0.149444	-4.09352	-2.74232	0.671655	0.564364	23.962
RN00330	SEQ00214	AAAGGATGAGTGTGTTATAGCGACTGAGGTTTAAGGTGGAAGTGATGTGGCAAAGTTC	NM_032063	Dll1	delta-like 1 (Drosophila)	Notch binding; Notch signaling pathway; calcium ion binding; cell communication; cell differentiation; cell fate determination; deoxyribonuclease II activity; development; embryonic development (sensu Mammalia); extracellular; hair cell differentiation; hair cell fate commitment; hemopoiesis; inner ear morphogenesis; integral to membrane; integral to plasma membrane; membrane; neurogenesis; odont…	6	84010	NM_032063.1	Rn.10628	Rn.10628	1368938_at	A	A	A	A	A	A	A	A	A	A	-0.0017607	0.86112	-0.0071844	-0.682559	-0.145055	-0.410395	0.0471754	-0.342572	-0.16671	0.11894	0.240214	0.223863	0.167257	0.661778	-2.57986	-0.595581	0.953165	0.0527304	28.2168
RN00331	seq00215	CTAGACGGGAATCAGAGCGGCTACTTCTCAACGCCGAGAACCCCAGAGGGACCTTCCTC	NM_031977	Src	tyrosine protein kinase pp60-c-src	kinase activity; protein-tyrosine kinase activity	6	83805	NM_031977.1	Rn.2801	Rn.112600	1368830_at	A	A	A	A	A	A	A	A	A	A	-0.199803	0.366076	0.126067	-0.138599	-0.0820592	-0.052771	0.0820132	0.0831281	-0.0706775	-0.0273584	0.150985	-0.226367	0.0263549	0.968889	-5.24578	-0.0455969	1.07332	0.0906253	6.26229
RN00332	seq00215	CTTACTACTCCAAACATGCTGATGGCCTGTGTCACCGTCTCACTACCGTGTGTCCCAC	NM_031977	Src	tyrosine protein kinase pp60-c-src	kinase activity; protein-tyrosine kinase activity	6	83805	NM_031977.1	Rn.2801	Rn.112600	1368830_at	A	A	A	A	A	A	A	A	A	A	-0.0253149	0.285218	-0.0280613	0.0394619	-0.17149	-0.141556	-0.106108	-0.0199169	0.0667844	-0.195096	-0.246267	-0.605383	0.0199104	0.968889	-5.65033	-0.0455969	0.993406	0.153554	13.6988
RN00333	SEQ00215	CTTTCTAAACCCTGGGTCTGTTTCAAGCTGGCCAAAGAGCCTTTCCAAAGAGGAATAA	NM_031977	Src	tyrosine protein kinase pp60-c-src	kinase activity; protein-tyrosine kinase activity	6	83805	NM_031977.1	Rn.2801	Rn.112600	1368830_at	A	A	A	A	A	A	A	A	A	A	0.171258	0.379911	0.416778	0.0777662	0.166184	0.202942	0.104766	0.0256406	-0.32727	-0.153845	0.0473452	-0.182997	0.0501539	0.968889	-4.31749	-0.0455969	0.956641	0.260155	11.8605
RN00334	SEQ00216	AACAAGATCACCATCACCAACGACAAGGGCCGCCTGAGCAAGGAGGAGAT	NM_031971	Hspa1a	proprotein convertase subtilisin/kexin type 2	ATP binding; chaperone activity; defense response; heat shock protein activity; response to heat	12	24472	NM_031971.1	Rn.1950	Rn.1950	1368247_at	A	0.6	0.7	1.3	-1.2	-1.2	A	-1.8	0.7	-0.5	-0.513644	0.33524	0.116223	0.124244	0.31456	0.144299	0.277364	0.152493	0.40868	0.30959	0.231919	0.215776	0.067712	1.08889	-3.88444	0.122857	0.870392	0.344201	14.5437
RN00335	seq00216	GCCAACAAGATCACCATCACCAACGACAAGGGCCGCCTGAGCAAGGAGGAGATCGAGC	NM_031971	Hspa1a	thyrotropin releasing hormone	ATP binding; chaperone activity; defense response; heat shock protein activity; response to heat	12	24472	NM_031971.1	Rn.1950	Rn.1950	1368247_at	A	0.6	0.7	1.3	-1.2	-1.2	A	-1.8	0.7	-0.5	-0.844594	0.370417	0.194678	0.413063	0.46122	0.475399	0.472324	0.388447	0.879447	0.442562	0.16397	0.118984	0.198099	1.08889	-2.33571	0.122857	0.992036	0.468343	13.2639
RN00336	seq00216	TTTATATATTCAAATTAAGGTTGCATGTTCTTTGCGTTTAATCTAAGTAGCTGTGTAAA	NM_031971	Hspa1a	heat shock 70kD protein 1A	ATP binding; chaperone activity; defense response; heat shock protein activity; response to heat	12	24472	NM_031971.1	Rn.1950	Rn.1950	1368247_at	A	0.6	0.7	1.3	-1.2	-1.2	A	-1.8	0.7	-0.5	-0.0803176	0.284024	-0.192624	0.407054	-0.158074	-0.365894	-0.395831	-0.163496	-0.152852	-0.214208	0.769232	0.656165	0.0660997	1.08889	-3.91921	0.122857	0.954297	0.189439	5.94516
RN00337	SEQ00217	TTAAATCCTGGAGCGTTCACTGTGAGCCTTGTTCAGAGCGGAGAAAGCATTTGTTT	NM_031836	Vegf	vascular endothelial growth factor	angiogenesis; neurogenesis; positive regulation of cell proliferation; positive regulation of signal transduction; vascular endothelial growth factor receptor binding	4	83785	NM_031836.1	Rn.1923	Rn.1923	1370081_a_at	A	1.4	1.5	0.3	-3.9	-3.8	A	-4.7	-2.9	-1.3	0.1953	0.255775	0.074527	0.057417	0.0174021	0.0256741	0.0293847	-0.0806197	-0.131011	-0.0674885	0.804719	0.680693	0.0142547	5.42044	-6.13241	2.43841	0.703393	0.523971	12.1167
RN00338	seq00218	CTAAAGAATCCTAAAGGCAGCTTCAACAGGCAGGCAATAATCTCTTCCCAGACCACTG	NM_031802	Gpr51	G protein-coupled receptor 51	G-protein coupled receptor activity; G-protein coupled receptor protein signaling pathway; integral to membrane; kinesin complex; membrane; metabotropic glutamate, GABA-B-like receptor activity; synaptic transmission	4	83633	NM_031802.1	Rn.30039	Rn.118960	1368952_at	A	A	A	A	A	A	A	A	1.4	A	-0.612502	0.637944	0.40994	0.602757	0.524186	0.434381	0.49653	0.272909	0.684045	0.554507	0.103123	0.0400232	0.141068	1.30267	-2.82554	0.381468	1.06074	0.375707	18.9731
RN00339	seq00218	GATGTCCTTCTCTGTTTAGGCACCAAAACTCCGTGTTGTCACTCACTGTGTGTGTTAA	NM_031802	Gpr51	G protein-coupled receptor 51	G-protein coupled receptor activity; G-protein coupled receptor protein signaling pathway; integral to membrane; kinesin complex; membrane; metabotropic glutamate, GABA-B-like receptor activity; synaptic transmission	4	83633	NM_031802.1	Rn.30039	Rn.118960	1368952_at	A	A	A	A	A	A	A	A	1.4	A	0.622334	-0.103688	-0.0413753	0.878122	-0.958098	-0.270556	-0.319563	-0.0681939	0.148705	-0.148928	-0.64382	-0.465815	0.25625	1.30267	-1.96437	0.381468	0.878996	0.364851	3.87219
RN00340	SEQ00218	GCTCACTCCCTAAAGAATCCTAAAGGCAGCTTCAACAGGCAGGCAATAATCTCTT	NM_031802	Gpr51	G protein-coupled receptor 51	G-protein coupled receptor activity; G-protein coupled receptor protein signaling pathway; integral to membrane; kinesin complex; membrane; metabotropic glutamate, GABA-B-like receptor activity; synaptic transmission	4	83633	NM_031802.1	Rn.30039	Rn.118960	1368952_at	A	A	A	A	A	A	A	A	1.4	A	-0.624486	-1.62825	-1.34142	-0.315931	-0.814235	-1.34089	-0.699911	-1.08286	-1.22374	-1.61973	0.117865	0.226287	0.194908	1.30267	-2.35913	0.381468	0.757507	-0.849221	86.4518
RN00341	SEQ00219	GGTTGTTCCTGTCCATATGTTTGTGCCGGTACATTCATTCTGAAGATTACAGCAAGGT	NM_031797	Kai1	kangai 1	integral to membrane; plasma membrane	14	83628	NM_031797.1	Rn.3022	Rn.3022	1386976_at	-0.7	-3.1	-1.4	0.5	0.2	1	0.2	0.8	0.3	0.5	-0.202999	0.0240454	-0.163052	-0.00235126	0.128409	0.178756	0.0505357	0.0524326	0.113629	0.10341	0.557202	0.494007	0.0153034	1.56456	-6.03	0.645753	0.935746	0.207555	22.665
RN00342	seq00220	CTTCTACCAACAAAGTGTATTATTCTTCATAGATAAATCTTCCAGGCTTCATCAAGAGGG	NM_031785	Atp6s1	"ATPase, H+ transporting, lysosomal (vacuolar proton pump), subunit 1"		3	83615	NM_031785.1	Rn.793	Rn.93045	1367873_at	-1.5	-0.7	-0.4	-0.5	0.7	0.5	0.6	0.4	0.7	0.6	-0.681617	-0.123463	0.259801	0.0344094	0.501933	0.300683	0.411706	-0.0532465	0.475923	0.585106	0.828403	0.874802	0.148803	0.582667	-2.74852	-0.779257	1.02793	0.261599	24.793
RN00343	SEQ00220	GTTTGTCCTCTTCCTACTATAGCATGAACCCTACATACACCACCCTCAGCCTGTC	NM_031785	Atp6s1	"ATPase, H+ transporting, lysosomal (vacuolar proton pump), subunit 1"		3	83615	NM_031785.1	Rn.793	Rn.93045	1367873_at	-1.5	-0.7	-0.4	-0.5	0.7	0.5	0.6	0.4	0.7	0.6	0.32889	0.575497	0.134514	-0.0908888	0.0504268	0.161236	0.0565189	0.072817	0.0951212	-0.0395054	-0.579727	-0.559304	0.0369515	0.582667	-4.75822	-0.779257	0.949765	0.212873	206.75
RN00344	seq00220	GTTTGTCCTCTTCCTACTATAGCATGAACCCTACATACACCACCCTCAGCCTGTCTTG	NM_031785	Atp6s1	"ATPase, H+ transporting, lysosomal (vacuolar proton pump), subunit 1"		3	83615	NM_031785.1	Rn.793	Rn.93045	1367873_at	-1.5	-0.7	-0.4	-0.5	0.7	0.5	0.6	0.4	0.7	0.6	-0.205187	-0.130494	-0.133196	-0.264893	0.408751	0.397877	0.439537	0.270247	0.562214	0.621031	0.923723	0.911077	0.117105	0.582667	-3.09413	-0.779257	1.02655	0.155613	7.93542
RN00345	seq00221	CCCCAGGACCCACCCTTATTCCCCGAAGTCAGAGGCTCCCAGGACAACGC	NM_031777	Usf1	upstream transcription factor 1	DNA binding; glucose metabolism; regulation of transcription, DNA-dependent; transcription factor activity	9	83586	NM_031777.1	Rn.37514	Rn.10845	1387624_at	-0.7	-0.9	-0.7	0.2	0.6	1	0.4	0.9	0.4	0.8	0.319272	0.40092	0.0751897	0.0303473	0.165083	0.259511	0.0484765	-0.0314856	0.099844	0.214853	-0.385738	-0.470787	0.0192267	0.506667	-5.70075	-0.980891	1.03783	0.175221	34.3075
RN00346	SEQ00221	GACAGTGCAGATTCAGGAAGGTGCAGTGGCTACTGGAGAGGACCCAACTAGTGTA	NM_031777	Usf1	upstream transcription factor 1	DNA binding; glucose metabolism; regulation of transcription, DNA-dependent; transcription factor activity	9	83586	NM_031777.1	Rn.37514	Rn.10845	1387624_at	-0.7	-0.9	-0.7	0.2	0.6	1	0.4	0.9	0.4	0.8	-0.26733	0.262914	-0.103964	-0.174829	0.00583799	0.061267	0.0680677	-0.065374	-0.0286606	-0.0951466	-0.0743192	-0.152472	0.0214622	0.506667	-5.54206	-0.980891	0.94992	0.230343	52.9323
RN00347	seq00221	TGATGATGTCACCACAAGAAGTGTTACAGGGAGGGAGCCAGCGGTCAATT	NM_031777	Usf1	upstream transcription factor 1	DNA binding; glucose metabolism; regulation of transcription, DNA-dependent; transcription factor activity	9	83586	NM_031777.1	Rn.37514	Rn.10845	1387624_at	-0.7	-0.9	-0.7	0.2	0.6	1	0.4	0.9	0.4	0.8	0.269235	-0.101292	-0.117887	-0.0326125	0.208015	0.319921	0.187919	0.149578	0.259891	0.223835	0.631423	0.676384	0.0257667	0.506667	-5.27835	-0.980891	0.927775	0.246169	22.3101
RN00348	SEQ00222	TTATATGGATAGTCTGAGCAGGTGCGGTTCTGATTCTGATTGCTATCAGTAATGCC	NM_031753	Alcam	activated leukocyte cell adhesion molecule		1.4	79559	NM_031753.1	Rn.5789	Rn.5789	1370043_at	-1.2	-5.8	-3.3	-2.4	0.7	0.6	0.7	0.6	0.7	0.4	-0.672752	-1.00635	-0.635399	-0.248913	0.476611	0.603157	0.570561	0.465601	0.316959	0.290828	0.919686	0.911137	0.360752	5.10889	-1.47092	2.35301	0.847337	0.316439	24.7322
RN00349	seq00223	AAATTCCTATTCCTGCCAGTCAATGGTGGAGTTTGCCTTTAATCCAAGCTCTCTGGAA	NM_031740	B4galt6	"UDP-Gal:betaGlcNAc beta 1,4-galactosyltransferase, polypeptide 6"	Golgi apparatus; UDP-galactose-glucosylceramide beta-1,4-galactosyltransferase activity; carbohydrate metabolism; glycosphingolipid biosynthesis; integral to membrane; magnesium ion binding; manganese ion binding; transferase activity; transferase activity, transferring glycosyl groups	1.4	65196	"NM_031740.1, NM_031740.1, XM_346507"	Rn.21126	Rn.21126	1387206_at	-1.7	-0.5	0.7	0.2	0.8	0.5	0.5	0.5	0.4	0.5	-0.671654	-0.229688	-0.193987	-0.396336	0.407733	0.218707	0.523571	0.303282	0.457375	0.432427	0.747239	0.692103	0.178052	0.567667	-2.48963	-0.816884	0.963982	0.21176	9.35605
RN00350	SEQ00223	GAAGGAGAGGACTACCCTGGTACATTGTTCTCAGACTTCTGTATGTGTGCGGCTC	NM_031740	B4galt6	"UDP-Gal:betaGlcNAc beta 1,4-galactosyltransferase, polypeptide 6"	Golgi apparatus; UDP-galactose-glucosylceramide beta-1,4-galactosyltransferase activity; carbohydrate metabolism; glycosphingolipid biosynthesis; integral to membrane; magnesium ion binding; manganese ion binding; transferase activity; transferase activity, transferring glycosyl groups	1.4	65196	"NM_031740.1, NM_031740.1, XM_346507"	Rn.21126	Rn.21126	1387206_at	-1.7	-0.5	0.7	0.2	0.8	0.5	0.5	0.5	0.4	0.5	0.735056	-0.397814	-0.247655	-0.17415	0.307666	0.31532	0.2893	0.216423	0.178461	0.207735	-0.166719	-0.157864	0.109473	0.567667	-3.19135	-0.816884	0.855657	0.536813	15.2813
RN00351	seq00223	TGTCATTGTATCTGCCCTGTTTCTTTATAAATAACACTCTAGATTTCTTGCCTTGGGTTTGC	NM_031740	B4galt6	"UDP-Gal:betaGlcNAc beta 1,4-galactosyltransferase, polypeptide 6"	Golgi apparatus; UDP-galactose-glucosylceramide beta-1,4-galactosyltransferase activity; carbohydrate metabolism; glycosphingolipid biosynthesis; integral to membrane; magnesium ion binding; manganese ion binding; transferase activity; transferase activity, transferring glycosyl groups	1.4	65196	"NM_031740.1, NM_031740.1, XM_346507"	Rn.21126	Rn.21126	1387206_at	-1.7	-0.5	0.7	0.2	0.8	0.5	0.5	0.5	0.4	0.5	-0.00928155	0.109844	0.301633	0.139321	0.155569	0.188826	0.197937	0.167769	-0.0439511	0.0310435	0.253961	0.414595	0.0110203	0.567667	-6.50369	-0.816884	1.01214	0.246847	22.6879
RN00352	SEQ00224	CCTTCGGGAGTCGGCTCTCAGTCTAAACATCCTTTCTCATTCATAGTGTGTCACC	NM_031731	Aldh3a2	"aldehyde dehydrogenase family 3, subfamily A2"	aldehyde dehydrogenase (NAD) activity; endoplasmic reticulum; integral to membrane; metabolism; microsome; oxidoreductase activity	1.4	65183	"XM_346390.1, XM_346390.1, NM_031731.1"	Rn.9113	Rn.9113	1368365_at	2.2	-2.8	-1.4	-1.1	-0.1	0.1	-0.3	0	0	0.3	1.54591	-0.395657	-0.0880734	-0.195053	0.00556891	0.0250432	0.0419587	-0.126329	-0.0899159	0.027181	0.728337	0.774605	0.284783	1.67656	-1.81207	0.745501	0.958108	0.205923	25.645
RN00353	seq00225	AACGAACTGTTTGTCTTTGATATTCCTTGTGAGAGTCTTGAAGAAATAAGTGTTGAATTT	NM_031693	Syt4	synaptotagmin 4	integral to membrane; membrane; regulation of calcium ion-dependent exocytosis; synapse; synaptic vesicle; synaptic vesicle transport; transport; transporter activity	2	64440	NM_031693.1	Rn.54603	Rn.126675	1387662_at	A	A	A	A	A	A	A	A	A	A	-0.106583	-0.272479	0.304629	0.199137	-0.00256426	0.103969	0.139896	-0.0428184	-0.124096	0.0457402	0.224536	0.422371	0.0290863	0.693444	-5.10351	-0.528148	0.954852	0.242262	3.63179
RN00354	SEQ00225	GCACTCCCAACGCAGTGTTCAACGAACTGTTTGTCTTTGATATTCCTTGTGAGAG	NM_031693	Syt4	synaptotagmin 4	integral to membrane; membrane; regulation of calcium ion-dependent exocytosis; synapse; synaptic vesicle; synaptic vesicle transport; transport; transporter activity	2	64440	NM_031693.1	Rn.54603	Rn.126675	1387662_at	A	A	A	A	A	A	A	A	A	A	-0.0896269	0.0695994	-0.256223	0.337268	0.187327	0.262274	0.293037	0.201343	0.204636	0.247017	0.174431	-0.0817051	0.0348084	0.693444	-4.84442	-0.528148	0.90104	0.283771	30.6061
RN00355	seq00225	GGTTAGAAGTGGATTAAATTAGTAGACCAGAAGATAGCTGTAAATGTGTATTATGATAAT	NM_031693	Syt4	synaptotagmin 4	integral to membrane; membrane; regulation of calcium ion-dependent exocytosis; synapse; synaptic vesicle; synaptic vesicle transport; transport; transporter activity	2	64440	NM_031693.1	Rn.54603	Rn.126675	1387662_at	A	A	A	A	A	A	A	A	A	A	-0.0941563	-0.118798	0.204986	0.648451	-0.0325294	0.229628	0.0625967	0.0469579	-0.115519	0.0407899	-0.120609	-0.0199909	0.0538107	0.693444	-4.21596	-0.528148	0.896815	0.247531	4.36218
RN00356	seq00226	ATCCACCATCGAGATCATGTTGCTAGAGACAGCCAGACGCTACAACCACGAGACAGAG	NM_031626	Nr1h2	"nuclear receptor subfamily 1, group H, member 2"	DNA binding; ligand-dependent nuclear receptor activity; nucleus; receptor activity; regulation of transcription, DNA-dependent; steroid hormone receptor activity; transcription factor activity	9	58851	NM_031626.1	Rn.786	Rn.786	1370208_at	-0.6	-0.1	-0.2	0.1	0.6	0.5	0.6	0.3	0.6	0.8	0.00279986	0.0378331	-0.043828	0.158771	0.52253	0.709099	0.577409	0.529157	0.677561	0.562671	0.887764	0.88788	0.088805	0.200444	-3.49322	-2.31873	1.04129	0.38603	2.4553
RN00357	SEQ00226	CTACAACCACGAGACAGAGTGCATCACGTTCCTGAAGGACTTCACCTACAGCAAG	NM_031626	Nr1h2	"nuclear receptor subfamily 1, group H, member 2"	DNA binding; ligand-dependent nuclear receptor activity; nucleus; receptor activity; regulation of transcription, DNA-dependent; steroid hormone receptor activity; transcription factor activity	9	58851	NM_031626.1	Rn.786	Rn.786	1370208_at	-0.6	-0.1	-0.2	0.1	0.6	0.5	0.6	0.3	0.6	0.8	0.615403	0.113558	0.854922	-0.14119	-0.181167	-0.14548	-0.225688	-0.179971	-0.399167	-0.340242	-0.868412	-0.858759	0.172752	0.200444	-2.53323	-2.31873	0.893322	0.307855	26.9954
RN00358	seq00226	GCCTAGACGATGCAGAGTATGCCTTGCTCATTGCCATCAACATCTTCTCAGCGGACCG	NM_031626	Nr1h2	"nuclear receptor subfamily 1, group H, member 2"	DNA binding; ligand-dependent nuclear receptor activity; nucleus; receptor activity; regulation of transcription, DNA-dependent; steroid hormone receptor activity; transcription factor activity	9	58851	NM_031626.1	Rn.786	Rn.786	1370208_at	-0.6	-0.1	-0.2	0.1	0.6	0.5	0.6	0.3	0.6	0.8	-0.0936237	-0.235899	-0.0629649	0.110536	0.215863	0.180458	0.114033	0.0650051	0.313302	0.184265	0.848171	0.829392	0.0273928	0.200444	-5.19006	-2.31873	0.923305	0.306722	2.32163
RN00359	SEQ00227	CCAATGAGACTCGTCCGCCATTTATCAATGTCCTGGTGTTCATCCTTTACAGTGA	NM_031622	Mapk6	mitogen-activated protein kinase 6	ATP binding; MAP kinase activity; cAMP-dependent protein kinase activity; cell cycle; kinase activity; protein amino acid phosphorylation; protein kinase CK2 activity; protein kinase activity; protein serine/threonine kinase activity; transferase activity	6	58840	NM_031622.1	Rn.2566	Rn.88457	1368273_at	0.6	1.4	-0.2	-0.2	-0.1	-0.2	0	-0.1	0.3	0.1	0.387886	0.142253	0.122016	-0.0525022	0.0793486	0.0563037	-0.00177285	0.0226726	-0.0336415	-0.0560725	0.325481	0.35528	0.0175749	0.256	-5.83034	-1.96578	0.854889	0.361152	14.4943
RN00360	SEQ00228	ACAGACACCAGATATTTCGATGAAGAATTTACAGCTCAGACTATTACAATAACACCACCT	NM_031575	Akt3	thymoma viral proto-oncogene 3	ATP binding; protein amino acid phosphorylation; protein kinase activity; protein serine/threonine kinase activity; protein-tyrosine kinase activity; transferase activity	11	29414	NM_031575.1	Rn.10506	Rn.10506	1387592_at	A	A	A	A	A	A	A	A	A	A	-0.341358	-0.31914	-0.338509	-0.17613	0.41516	0.409052	0.48423	0.179243	0.379983	0.642849	0.0324788	0.323325	0.149955	1.11389	-2.7374	0.155605	0.877232	0.40059	10.5901
RN00361	seq00228	AGACAGACACCAGATATTTCGATGAAGAATTTACAGCTCAGACTATTACAATAACACCACCT	NM_031575	Akt3	thymoma viral proto-oncogene 3	ATP binding; protein amino acid phosphorylation; protein kinase activity; protein serine/threonine kinase activity; protein-tyrosine kinase activity; transferase activity	11	29414	NM_031575.1	Rn.10506	Rn.10506	1387592_at	A	A	A	A	A	A	A	A	A	A	0.326402	0.181069	-0.101159	0.386503	0.298986	0.710668	0.60365	0.937451	0.441532	0.678317	-0.111412	0.220089	0.0888271	1.11389	-3.49286	0.155605	-1	10	-1
RN00362	seq00228	GAGAGAGCGGGTGTTCTCTGAGGACCGCACACGTTTCTATGGTGCAGAAATTGTCTCT	NM_031575	Akt3	thymoma viral proto-oncogene 3	ATP binding; protein amino acid phosphorylation; protein kinase activity; protein serine/threonine kinase activity; protein-tyrosine kinase activity; transferase activity	11	29414	NM_031575.1	Rn.10506	Rn.10506	1387592_at	A	A	A	A	A	A	A	A	A	A	0.506165	0.124698	-0.0217618	0.229549	0.203843	0.205445	0.350351	0.162293	0.354648	0.170468	0.0155964	-0.488523	0.0211284	1.11389	-5.56467	0.155605	0.990223	0.3302	5.697
RN00363	SEQ00229	GCCTGTAAGAACTATGATGGTGATGTGCAGTCAGACTCAGTAGCCCAAGGTTATG	NM_031510	Idh1	isocitrate dehydrogenase 1	cytosol; glutathione metabolism; glyoxylate cycle; isocitrate dehydrogenase (NADP+) activity; main pathways of carbohydrate metabolism; metabolism; oxidoreductase activity; response to oxidative stress; tricarboxylic acid cycle	12	24479	NM_031510.1	Rn.3561	Rn.3561	1369954_at	0.8	-2	-1.9	0.3	-0.2	0	-0.2	-0.2	0.3	0.7	0.273828	0.000497863	0.295286	0.206198	-0.188275	-0.0330988	-0.169498	0.0923716	0.196322	0.281371	0.0529106	0.080097	0.0338898	0.940444	-4.88301	-0.0885854	1.05132	0.173597	66.9431
RN00364	seq00230	AAAGCAGCTCTCAAGACATCACTTTCTTACCCTACCATACCTTTACTTCTCATGCCTCC	NM_031127	Suox	sulfite oxidase	electron transport; mitochondrion; molybdenum ion binding; oxidoreductase activity; sulfite oxidase activity	1.3	81805	NM_031127.2	Rn.25720	Rn.25720	1370036_at	2.3	0.2	0.4	1.6	-2.3	-4.3	A	-2.6	-2.2	-4	1.14835	1.08735	0.998118	0.501431	-0.304081	-0.1658	-0.222604	-0.294974	-0.332396	-0.479468	0.730188	0.831043	0.441202	5.141	-1.18049	2.36205	1.03344	0.216065	2.20953
RN00365	seq00230	CTCGCCATGTCAAGTGGTTGGGCAGAGTGAGTGTGGAGTCAGAGGAAAGTTATAGTCA	NM_031127	Suox	sulfite oxidase	electron transport; mitochondrion; molybdenum ion binding; oxidoreductase activity; sulfite oxidase activity	1.3	81805	NM_031127.2	Rn.25720	Rn.25720	1370036_at	2.3	0.2	0.4	1.6	-2.3	-4.3	A	-2.6	-2.2	-4	0.886672	0.0678438	0.1926	0.243874	0.00537012	0.169784	-0.0104564	0.16638	-0.0183348	-0.0601811	0.725621	0.600049	0.0753153	5.141	-3.73091	2.36205	1.01056	0.352319	0.460993
RN00366	SEQ00230	GTGTGGAGTCAGAGGAAAGTTATAGTCACTGGCAGAGGCGGGATTACAAAGGCTT	NM_031127	Suox	sulfite oxidase	electron transport; mitochondrion; molybdenum ion binding; oxidoreductase activity; sulfite oxidase activity	1.3	81805	NM_031127.2	Rn.25720	Rn.25720	1370036_at	2.3	0.2	0.4	1.6	-2.3	-4.3	A	-2.6	-2.2	-4	-0.23046	0.809331	-0.537906	-1.57315	0.0587812	-0.261902	0.168312	-0.210753	0.220226	0.0774836	-0.454435	-0.316235	0.383614	5.141	-1.38227	2.36205	0.969711	0.22467	15.2474
RN00367	seq00231	CTGTCCGCCAAATCGTCGGCGCTGTTCTTCGGGAATGCGTTCATCGTGTCTGCCATTC	NM_031120	Ssr3	TRAP-complex gamma subunit	endoplasmic reticulum; integral to membrane	13	81784	NM_031120.2	Rn.21394	Rn.3264	1369718_at	0.8	0.5	A	-0.6	0.3	0.5	A	0.2	0.5	0.5	0.588333	0.0455115	-0.282754	-0.0220423	0.014143	-0.0196185	0.0847509	0.072543	0.0588235	-0.0174446	0.75921	0.401224	0.0464626	0.347222	-4.42779	-1.52607	0.992476	0.261809	43.9552
RN00368	seq00231	GTACAGCGTGATGACGTTAGTAAGCACTTACTTGGTAGCCTTTGCATACAAGAATGTA	NM_031120	Ssr3	TRAP-complex gamma subunit	endoplasmic reticulum; integral to membrane	13	81784	NM_031120.2	Rn.21394	Rn.3264	1369718_at	0.8	0.5	A	-0.6	0.3	0.5	A	0.2	0.5	0.5	0.53502	0.602974	0.602099	0.517883	-0.102547	0.0530636	-0.145643	-0.215983	-0.129966	-0.0888138	-0.225492	0.0621538	0.124606	0.347222	-3.00455	-1.52607	1.04259	0.218436	2.96509
RN00369	SEQ00231	TGCCGATTATGAAGCTACAACATTCTCCATCTTCTATAACAACACTCTGTTCCTGGTTCT	NM_031120	Ssr3	TRAP-complex gamma subunit	endoplasmic reticulum; integral to membrane	13	81784	NM_031120.2	Rn.21394	Rn.3264	1369718_at	0.8	0.5	A	-0.6	0.3	0.5	A	0.2	0.5	0.5	-0.00980429	0.348634	-0.0240755	-0.218137	0.124318	0.0693958	0.168222	0.00435555	0.110213	0.146681	0.272572	0.29525	0.0222494	0.347222	-5.49009	-1.52607	0.737605	0.488408	9.41619
RN00370	seq00232	CCAAGACTCCCGTGATAGCTTTGGGACTCCGCCCCTCTGTTGGTCAAGGAGCCATCTG	NM_031107	Rps6ka1	S6 protein kinase (Rsk-1)	ATP binding; cAMP-dependent protein kinase activity; protein amino acid phosphorylation; protein kinase CK2 activity; protein kinase activity; protein serine/threonine kinase activity; protein-tyrosine kinase activity; transferase activity	6	81771	NM_031107.1	Rn.34915	Rn.34915	1370261_at	0.4	-1.1	-0.7	0.5	0.6	0.4	0.6	0.4	0.4	0.2	-0.120253	0.0559419	0.178346	0.329883	-0.0259404	-0.1353	-0.0741049	0.185844	0.012445	0.0847075	-0.28993	-0.221386	0.0222662	0.340111	-5.489	-1.55592	1.0495	0.15991	0.412543
RN00371	seq00232	CGTGGATCACCCAGAAAGACAAGCTCCCCCAGAGCCAGTTGTCCCACCAAGACCTGCA	NM_031107	Rps6ka1	S6 protein kinase (Rsk-1)	ATP binding; cAMP-dependent protein kinase activity; protein amino acid phosphorylation; protein kinase CK2 activity; protein kinase activity; protein serine/threonine kinase activity; protein-tyrosine kinase activity; transferase activity	6	81771	NM_031107.1	Rn.34915	Rn.34915	1370261_at	0.4	-1.1	-0.7	0.5	0.6	0.4	0.6	0.4	0.4	0.2	0.100688	0.000968142	0.19063	0.304059	0.0202933	0.0340758	-0.181493	-0.0273997	-0.127938	-0.0275712	-0.336385	-0.235818	0.0203472	0.340111	-5.61903	-1.55592	1.00909	0.234464	13.1797
RN00372	SEQ00232	GAGGGAGCAAGCCTGAGTCACAGACCAAGTGGAATGGAGTCCTAAAGGAAGCAACTAG	NM_031107	Rps6ka1	S6 protein kinase (Rsk-1)	ATP binding; cAMP-dependent protein kinase activity; protein amino acid phosphorylation; protein kinase CK2 activity; protein kinase activity; protein serine/threonine kinase activity; protein-tyrosine kinase activity; transferase activity	6	81771	NM_031107.1	Rn.34915	Rn.34915	1370261_at	0.4	-1.1	-0.7	0.5	0.6	0.4	0.6	0.4	0.4	0.2	-0.181276	-0.20131	0.033125	-0.268985	0.208824	-0.00701138	0.131817	0.0227276	0.129286	0.284898	0.222377	0.348838	0.0337727	0.340111	-4.888	-1.55592	0.832953	0.37243	26.3529
RN00373	SEQ00233	ACATGAATCCTCAGGGGTGAAGAACAGTTTGCATAATTTTCTGAATTTCAGGCACTTTGT	NM_031020	Mapk14	mitogen activated protein kinase 14	ATP binding; MAP kinase activity; angiogenesis; cAMP-dependent protein kinase activity; cell; cytosol; kinase activity; protein amino acid phosphorylation; protein kinase CK2 activity; protein kinase activity; protein kinase cascade; protein serine/threonine kinase activity; protein-tyrosine kinase activity; transferase activity	6	81649	NM_031020.1	Rn.3293	Rn.88085	1367697_at	0	0.5	-0.4	0.1	0.5	0.3	0.2	0.5	0.2	0.3	0.154466	-0.130399	-0.450299	-0.157247	0.575345	0.544547	0.662003	0.457346	0.347884	0.569083	0.538154	0.63158	0.147368	0.0773333	-2.76251	-3.69277	0.927606	0.334745	5.84428
RN00374	seq00233	TGGGGAGAAAGCAATTTTGTCTTGGAATTTTGTATGTTGTAGGAATCCTTAGAGAGTGTGGT	NM_031020	Mapk14	mitogen activated protein kinase 14	ATP binding; MAP kinase activity; angiogenesis; cAMP-dependent protein kinase activity; cell; cytosol; kinase activity; protein amino acid phosphorylation; protein kinase CK2 activity; protein kinase activity; protein kinase cascade; protein serine/threonine kinase activity; protein-tyrosine kinase activity; transferase activity	6	81649	NM_031020.1	Rn.3293	Rn.88085	1367697_at	0	0.5	-0.4	0.1	0.5	0.3	0.2	0.5	0.2	0.3	-0.0840588	0.188956	0.115732	0.0950407	0.144002	0.36048	0.0629996	0.0581592	0.0476514	0.524702	0.349043	0.250591	0.0301884	0.0773333	-5.04986	-3.69277	0.988866	0.26538	1.58261
RN00374	seq00233	TGGGGAGAAAGCAATTTTGTCTTGGAATTTTGTATGTTGTAGGAATCCTTAGAGAGTGTGGT	NM_031020	Mapk14	mitogen activated protein kinase 14	ATP binding; MAP kinase activity; angiogenesis; cAMP-dependent protein kinase activity; cell; cytosol; kinase activity; protein amino acid phosphorylation; protein kinase CK2 activity; protein kinase activity; protein kinase cascade; protein serine/threonine kinase activity; protein-tyrosine kinase activity; transferase activity	6	81649	NM_031020.1	Rn.3293	Rn.88085	1367697_at	0	0.5	-0.4	0.1	0.5	0.3	0.2	0.5	0.2	0.3	-0.31618	0.110242	-0.165932	-0.105333	0.464083	0.618482	0.20122	0.342261	0.0926045	0.285567	0.669597	0.713703	0.0848025	0.0773333	-3.55975	-3.69277	0.988866	0.26538	1.58261
RN00375	SEQ00234	AGCAAGAGGAGGCCCGCTGTCTAGAAGAGGTGGAGGATCTAATTGTGAAATATCG	NM_031003	Abat	4-aminobutyrate aminotransferase	4-aminobutyrate transaminase activity; aminobutyrate metabolism; mitochondrion; neurotransmitter catabolism; transaminase activity; transferase activity	1.6	81632	NM_031003.1	Rn.10090	Rn.10090	1369799_at	2.7	-3.6	-2.3	1.2	-2.6	-3.3	A	-3.5	-3	-4	0.824764	0.264383	0.0124016	-0.0847533	-0.00399367	0.0485599	0.0286237	0.0155778	0.058604	0.0548039	0.656314	0.565597	0.0687507	5.00933	-3.86248	2.32462	0.727389	0.565396	29.8727
RN00376	SEQ00235	ATCCTGTCCCCATCACCAGCCTCCCCGTCCCCTCCTTTCTTGCCATTTTATGACTTTAG	NM_030989	Tp53	tumor protein p53	DNA binding; DNA damage response, signal transduction by p53 class mediator; RNA polymerase II transcription factor activity; apoptosis; cytoplasm; cytosol; negative regulation of cell cycle; negative regulation of cell growth; nucleus; protein binding; protein-nucleus import, translocation; regulation of transcription from Pol II promoter; regulation of transcription, DNA-dependent; transcriptio…	11	24842	NM_030989.1																														0.961855	-0.60942	505.51
RN00377	seq00235	GAATGGGTTGGTAGTTGCTGGGTCTCTGCTGGTCCAGCGAAATCCTATCCGGTCAGTT	NM_030989	Tp53	tumor protein p53	DNA binding; DNA damage response, signal transduction by p53 class mediator; RNA polymerase II transcription factor activity; apoptosis; cytoplasm; cytosol; negative regulation of cell cycle; negative regulation of cell growth; nucleus; protein binding; protein-nucleus import, translocation; regulation of transcription from Pol II promoter; regulation of transcription, DNA-dependent; transcriptio…	11	24842	NM_030989.1	Rn.54443	Rn.54443	1367830_a_at	A	A	A	A	A	0.9	A	A	A	A	0.185881	-0.197449	-0.313148	0.0381361	0.0175904	0.519138	0.276506	0.277426	0.02584	0.265877	0.801337	0.773326	0.0608411	2.08267	-4.03881	1.05843	0.921421	0.279318	6.62795
RN00378	seq00235	TTTATGACTTTAGGGCTTGTTATGAGAGCTGACAAGACAATGCTAGTCCCTTCACTGCC	NM_030989	Tp53	tumor protein p53	DNA binding; DNA damage response, signal transduction by p53 class mediator; RNA polymerase II transcription factor activity; apoptosis; cytoplasm; cytosol; negative regulation of cell cycle; negative regulation of cell growth; nucleus; protein binding; protein-nucleus import, translocation; regulation of transcription from Pol II promoter; regulation of transcription, DNA-dependent; transcriptio…	11	24842	NM_030989.1	Rn.54443	Rn.54443	1367830_a_at	A	A	A	A	A	0.9	A	A	A	A	-0.0785492	0.275541	0.27555	0.171723	-0.188673	-0.0333877	-0.0787821	-0.133323	-0.514606	-0.259784	-0.597456	-0.739374	0.0609631	2.08267	-4.03592	1.05843	0.980749	0.114648	51.9833
RN00379	SEQ00236	CTACAAAGGTTTAAATGAACAAGAGAGGCGTTCTCATCGGAAATTTAGCATCGTAGTGC	NM_030858	Madh7	MAD homolog 7 (Drosophila)	cellular_component unknown; common-partner SMAD protein phosphorylation; intracellular; intracellular signaling cascade; negative regulation of transcription; regulation of transcription, DNA-dependent; regulation of transforming growth factor beta receptor signaling pathway; transforming growth factor beta receptor signaling pathway	9	81516	NM_030858.1	Rn.29980	Rn.29980	1368896_at	0.7	A	1.3	1.2	A	A	A	-1.5	A	-2.3	0.0156008	0.396506	0.218156	0.519514	0.162525	0.0595379	0.103838	0.132243	-0.0396784	-0.0040148	0.690589	0.475492	0.0322318	1.42678	-4.95537	0.512761	0.876782	0.44467	61.2668
RN00380	SEQ00237	CCCAAGTAATGGAGAAAGAAGATAGATTGCACCGATGGCGTCTGTCTGGTGAACG	NM_030845	Gro1	gro	neutrophil chemotaxis	5	81503	NM_030845.1	Rn.10907	Rn.10907	1387316_at	A	A	A	A	A	A	A	A	A	A	-0.315439	0.435059	-0.68457	-0.685969	0.0717153	-0.0448944	0.179153	-0.213762	0.620496	0.656687	0.147916	-0.0151383	0.236571	1.98489	-2.07966	0.989058	0.815473	0.410336	21.2899
RN00381	SEQ00238	AGGAAATCGACCCTGGGTTGTACAGAGATATATTTGTGCGACAGAACATTAGGAGTCTTC	NM_023987	Birc2	inhibitor of apoptosis protein 1	anti-apoptosis	13	78971	NM_023987.1	Rn.64578	Rn.64578	1370113_at	A	1.2	0.5	0.3	A	A	A	-0.2	0	A	0.383517	-0.832307	-0.584478	0.366669	0.525646	0.390141	0.641688	0.601578	0.532797	0.535253	-0.47381	-0.792036	0.270312	0.207111	-1.8873	-2.27152	0.993034	0.363235	66.5098
RN00382	SEQ00239	AAGAAAGTGTTGCTGAAGGTCATCATCCTGGGAGACTCTGGTGTTGGAAAGACAT	NM_023950	Rab7	"RAB7, member RAS oncogene family"	ATP binding; DNA binding; GTP binding; GTPase activity; Golgi apparatus; RAB small monomeric GTPase activity; intracellular protein transport; late endosome; protein transport; protein transporter activity; regulation of transcription, DNA-dependent; small GTPase mediated signal transduction; small monomeric GTPase activity; two-component signal transduction system (phosphorelay)	2	29448	"XM_346708.1, XM_346708.1, NM_023950.2"	Rn.1425	Rn.1425	1387797_at	0	0.2	-0.6	0	0.3	0.2	0.4	0.2	0.4	0.2	-0.281759	0.0820523	-0.523362	-0.669629	0.280419	0.28888	0.326916	-0.119926	0.262762	0.268672	0.814837	0.800896	0.13692	0.0845556	-2.86859	-3.56396	0.953849	0.14012	33.4589
RN00383	SEQ00240	GCGAAGGTATTCAAATCTGATTCTGAACTTGTTCTCCTTGATGGTTGATGCAAACATTCC	NM_022958	Pik3c3	phosphatidylinositol 3-kinase	phosphatidylinositol 3-kinase activity; phosphoinositide-mediated signaling	6	65052	NM_022958.2	Rn.30010	Rn.30010	1369655_at	0.8	0.3	-0.5	0	0.4	0.2	0.3	0.3	0.5	0.5	0.469168	-0.610156	-0.567959	-0.638453	0.22454	0.206496	0.215951	0.0912876	0.147325	0.171573	0.504308	0.737212	0.16815	0.119556	-2.57218	-3.06425	0.856574	0.217569	44.8647
RN00384	SEQ00241	CTCAGATCACGAAGAGCGAGTTAGAGTCAGAAGGTAGAGCAGAATACTTCAGAGCCT	NM_022921	RT1-M3	"RT1 class Ib gene, locus M3"	defense response; extracellular space; immune response; integral to membrane; membrane	7	24747	NM_022921.1	Rn.54483	Rn.92606	1387205_at	A	-0.9	0	-0.4	1	0.9	0.6	1	0.6	1.1	-0.428967	0.205702	-0.106527	-0.0483123	0.162603	0.189708	0.138567	0.0768115	-0.0159701	-0.0295594	0.273917	0.284759	0.0362879	0.598778	-4.78437	-0.739907	0.695034	0.541658	7.11989
RN00385	SEQ00242	CACCAGATCCGAGGATATGCTCCATCGTAGATTAAGCCTTAATAACCAGTGTTGCCT	NM_022856	Nab1	Ngfi-A binding protein 1	regulation of transcription, DNA-dependent	9	64824	NM_022856.1	Rn.10099	Rn.10099	1369409_at	-0.2	-0.9	-0.3	-0.6	0.7	0.9	1	0.7	0.7	0.5	0.188165	0.423107	0.204515	0.301935	-0.0168646	-0.0183138	0.0148431	-0.00824568	-0.096105	-0.103926	-0.93011	-0.931825	0.0321456	0.467222	-4.95924	-1.09782	1.00168	0.160635	14.0334
RN00386	SEQ00243	AATGTCTCCACGGCAACGGAAGAAGATGACAAGGACTACACCCACCATGAAAGAG	NM_022676	Ppp1r1a	"protein phosphatase 1, regulatory (inhibitor) subunit 1A"	glycogen metabolism; protein phosphatase inhibitor activity; signal transduction	6	58977	NM_022676.1	Rn.9756	Rn.9756	1386968_at	-2.9	2.3	-1.3	2	-3.9	-4	-2.7	-4.6	-5	-4.5	-0.349363	1.32418	-0.0539212	0.668099	-0.215664	-0.209388	0.0329565	-0.210041	0.050936	-0.167081	0.906171	0.857686	0.268338	7.08711	-1.89788	2.8252	0.956421	0.226447	10.7303
RN00387	SEQ00244	TGTAGAAGATAGTAAAGAAATCAGGTCCAAGCTCATGACATCCAAGCCACAGTCCAGTG	NM_022607	Mipp65	MIPP65 protein	mitochondrion	1.5	64539	NM_022607.1	Rn.6452	Rn.6452	1368566_a_at	0.2	0.9	1.3	0.3	-0.9	-0.7	-0.8	-0.7	-1.1	-0.7	0.281916	0.70376	0.516789	0.289016	0.0546134	-0.0205445	-0.0887005	-0.0642277	-0.393805	-0.254133	0.93008	0.919153	0.117269	0.697333	-3.09211	-0.52008	0.895058	0.429605	50.9789
RN00388	seq00245	CAAGGTCATTGGGAACCGGAGCCTGGTCAACGAGCTGACCTTCACCGCCCGCAAGATG	NM_022594	Ech1	enoyl coenzyme A hydratase 1	catalytic activity; fatty acid metabolism; isomerase activity; metabolism; mitochondrion; peroxisome	1.6	64526	NM_022594.1	Rn.6148	Rn.6148	1386885_at	-0.9	0.8	1.4	0.1	-1.6	-1.3	-1.8	-1.3	-1.6	-1.2	-0.104057	0.475123	1.12937	0.17529	-0.878907	-0.462419	-0.591183	-0.517557	-0.961331	-0.622141	0.953109	0.967699	0.433527	1.236	-1.20581	0.305679	0.99291	0.242551	4.82615
RN00389	SEQ00245	GAGGAAGTCTCAGACCACAACTACGAGTCTATTCAAGTAACATCTGCCCAGAAGCATG	NM_022594	Ech1	enoyl coenzyme A hydratase 1	catalytic activity; fatty acid metabolism; isomerase activity; metabolism; mitochondrion; peroxisome	1.6	64526	NM_022594.1	Rn.6148	Rn.6148	1386885_at	-0.9	0.8	1.4	0.1	-1.6	-1.3	-1.8	-1.3	-1.6	-1.2	-0.339304	0.723795	1.33988	0.225601	-0.508269	-0.323171	-0.394214	-0.178905	-0.349317	-0.34403	0.940861	0.964426	0.363728	1.236	-1.45907	0.305679	0.811076	0.524322	6.32669
RN00390	seq00245	GCGTCCAAAAGAATCCCTGAGGAAGTCTCAGACCACAACTACGAGTCTATTCAAGTAA	NM_022594	Ech1	enoyl coenzyme A hydratase 1	catalytic activity; fatty acid metabolism; isomerase activity; metabolism; mitochondrion; peroxisome	1.6	64526	NM_022594.1	Rn.6148	Rn.6148	1386885_at	-0.9	0.8	1.4	0.1	-1.6	-1.3	-1.8	-1.3	-1.6	-1.2	-0.534248	0.775267	1.79983	0.351897	-0.778457	-0.62777	-0.803044	-0.532109	-1.24253	-0.894978	0.948659	0.970358	0.878283	1.236	-0.187243	0.305679	1.02172	0.453561	9.72562
RN00391	SEQ00246	TGAGTCCATCAAGTACCCTTACAGAGAAGACACCATCCCTTATGCGTTATTAGGT	NM_022538	Ppap2a	phosphatidate phosphohydrolase type 2a	phosphatidate phosphatase activity	1.4	64369	NM_022538.1	Rn.1944	Rn.61687	1369961_at	0.3	0.9	0.3	1.5	-0.6	-1	-0.6	-1	-0.6	-0.4	0.0480212	0.461534	0.322673	0.097298	0.0354861	-0.00900561	-0.129659	-0.0898109	-0.146287	-0.16751	0.634497	0.685949	0.0429679	0.704	-4.5406	-0.506353	0.806391	0.361161	39.885
RN00392	SEQ00247	ACAATACAGAACAGAACACTCAGGAGAATGAAAGCCAAGTTTCCACAGACGACAGT	NM_022509	Smn	survival motor neuron		10	64301	NM_022509.1	Rn.1119	Rn.1119	1367883_at	-0.4	0.6	-0.1	0	0.5	0.7	0.3	0.8	0.4	0.4	-0.265457	0.422189	0.234888	0.716149	-0.10033	-0.0245894	-0.158173	-0.149558	-0.417335	-0.148156	-0.326177	-0.228459	0.118858	0.144	-3.07268	-2.79586	0.870914	0.363005	6.04467
RN00393	seq00248	AAATAGTGGAAGTTTCTCTAAAGCCTTTCATAGCCTTAATTCAGATCATGTATAAATT	NM_022508	LOC64300	C1-tetrahydrofolate synthase		1.6	64300	NM_022508.1	Rn.1114	Rn.1114	1368181_at	1.3	-0.1	-0.2	0.6	0.1	0.1	-0.3	0	-0.3	-0.2	1.10061	0.488396	0.913123	0.496606	-0.0884733	0.083251	0.146731	0.191303	-0.144559	-0.191104	0.419171	0.549968	0.195895	0.248889	-2.35185	-2.00643	0.999108	0.459174	8.51726
RN00394	seq00248	CCCACTGAGGAAGTGTGCAGAGAAGTCTTGAAAGTCTGTGCCTGCCCTGAAGAGCTTC	NM_022508	LOC64300	C1-tetrahydrofolate synthase		1.6	64300	NM_022508.1	Rn.1114	Rn.1114	1368181_at	1.3	-0.1	-0.2	0.6	0.1	0.1	-0.3	0	-0.3	-0.2	0.396189	0.34346	0.745041	0.196184	-0.447223	-0.361093	-0.219583	-0.0996623	-0.352603	-0.234688	0.20317	0.293642	0.159594	0.248889	-2.64753	-2.00643	0.937053	0.231119	32.8755
RN00395	SEQ00248	CCTGGACCTGGTGGAAAAGGGCTTCAGTAACTTGAGGAAACAGATAGAAAATGCT	NM_022508	LOC64300	C1-tetrahydrofolate synthase		1.6	64300	NM_022508.1	Rn.1114	Rn.1114	1368181_at	1.3	-0.1	-0.2	0.6	0.1	0.1	-0.3	0	-0.3	-0.2	0.799123	-0.00939506	0.0730113	0.119114	0.0572901	0.20322	0.046194	0.0467868	-0.0816419	-0.0426285	0.774305	0.902745	0.0632134	0.248889	-3.98363	-2.00643	0.665672	0.642228	30.0599
RN00396	SEQ00249	TGTTGGTTTATATATGTTTGTGCTGATAATTCTTCTTCTGTCCTTCTGATGAGTCCTCCT	NM_022274	Birc5	baculoviral IAP repeat-containing 5 (survivin)	anti-apoptosis; apoptosis inhibitor activity	13	64041	NM_022274.1	Rn.54471	Rn.54471	1368799_at	A	-0.9	-1.3	-0.4	0.4	1.4	A	1.3	0.1	0.7	-0.046326	-0.314648	0.100404	-0.160055	0.00526174	0.0518044	-0.104171	0.0090205	-0.154879	-0.0380801	0.325651	0.20057	0.0148292	0.798222	-6.07541	-0.325138	0.683143	0.426902	61.8126
RN00397	SEQ00250	TCTTGTGAGTGCTCAGAAAGATAATTCGCAGGATGAGTCAAGTCAGACTTCATTGCAGA	NM_022231	Birc4	baculoviral IAP repeat-containing 4	anti-apoptosis; apoptosis inhibitor activity	13	63879	NM_022231.1	Rn.44824	Rn.91239	1369248_a_at	-1.5	-1.6	-1	-1.5	0.9	1	0.9	0.9	0.9	0.6	0.117873	-0.0663288	-0.317758	0.0342033	0.484361	0.311353	0.488442	0.301797	0.484357	0.416591	0.68724	0.835914	0.0757037	1.40489	-3.72349	0.490456	0.878762	0.481777	75.5885
RN00398	seq00251	ATCCGCTGTACTGTCTGCCACACTGAGATCTGCTGGGTCACCAAGGGTCCACGCTGGG	NM_021764	LOC60383	protein kinase C-binding protein Beta15		9	60383	NM_021764.1	Rn.37161	Rn.37161	1386966_a_at	-0.3	0.2	0.6	0	0.4	0.4	0.2	0.3	0.4	0.2	0.386719	-0.163747	-0.108762	0.261207	0.00582302	0.0619232	0.0876799	0.0839346	-0.0324346	0.158494	-0.62602	-0.817772	0.0273681	0.0626667	-5.19136	-3.99616	0.957922	0.228583	16.524
RN00399	seq00251	CGGGTCAATGGGATTCCATGCCATCCAAGCTGTCAAAACTGCCACTAAGTCAAAGATG	NM_021764	LOC60383	protein kinase C-binding protein Beta15		9	60383	NM_021764.1	Rn.37161	Rn.37161	1386966_a_at	-0.3	0.2	0.6	0	0.4	0.4	0.2	0.3	0.4	0.2	0.915311	-0.000669211	0.0933756	0.435012	0.266432	0.348737	0.0332361	0.169935	-0.118861	0.0556266	-0.577099	-0.692218	0.0880419	0.0626667	-3.50567	-3.99616	0.987269	0.327445	17.1874
RN00400	SEQ00251	GTCAATGGGATTCCATGCCATCCAAGCTGTCAAAACTGCCACTAAGTCAAAGATG	NM_021764	LOC60383	protein kinase C-binding protein Beta15		9	60383	NM_021764.1	Rn.37161	Rn.37161	1386966_a_at	-0.3	0.2	0.6	0	0.4	0.4	0.2	0.3	0.4	0.2	0.18983	-0.695333	-0.38029	1.03984	0.321211	-0.139981	0.490127	0.184386	0.0909454	-0.177735	-0.250347	-0.469805	0.233008	0.0626667	-2.10155	-3.99616	1.00287	0.21193	13.4651
RN00401	seq00252	GGGGATGCTTGCTGTGTGTCCTCAGGACTTCCTGGATTTGGGATTTCTGAAAACTTTG	NM_021752	Api2	apoptosis inhibitor 2	anti-apoptosis	13	60371	NM_021752.1	Rn.43867	Rn.43867	1368291_at	1	0.2	A	-0.2	0.4	0.6	A	0.5	0.6	0.7	-0.201456	0.711682	-0.396269	-1.17584	-0.0428221	-0.17299	0.182667	-0.0938384	0.124724	0.207446	0.528681	0.359976	0.238427	0.167111	-2.06838	-2.58112	1.02216	0.153874	64.3974
RN00402	SEQ00252	TGGATGATCTTCTTGAGGCCAGTGTACTTACAAAGGAGGAACATGATATTATCAGACAGA	NM_021752	Api2	apoptosis inhibitor 2	anti-apoptosis	13	60371	NM_021752.1	Rn.43867	Rn.43867	1368291_at	1	0.2	A	-0.2	0.4	0.6	A	0.5	0.6	0.7	-0.170078	-1.2047	-0.638774	-0.2147	0.457585	0.498331	0.568094	0.329866	0.620574	0.79246	0.443329	0.543551	0.414316	0.167111	-1.2712	-2.58112	0.789363	0.439314	4.40325
RN00403	seq00252	TGGATGATCTTCTTGAGGCCAGTGTACTTACAAAGGAGGAACATGATATTATCAGACAGAAA	NM_021752	Api2	apoptosis inhibitor 2	anti-apoptosis	13	60371	NM_021752.1	Rn.43867	Rn.43867	1368291_at	1	0.2	A	-0.2	0.4	0.6	A	0.5	0.6	0.7	0.54891	-0.00790911	0.0312726	0.195272	0.0057743	0.11	0.237747	0.219208	-0.0333676	0.0141945	0.304135	0.24559	0.0315519	0.167111	-4.98613	-2.58112	0.92308	0.318443	11.2428
RN00404	SEQ00253	TTCACCTCCAAGTTTGTCCGCAGGAACCTGAATGAACCTGAAAGCAAAGACCGAG	NM_021699	LOC60328	serine/threonine kinase		8	60328	NM_021699.1	Rn.42926	Rn.42926	1368710_at	-0.7	-0.2	0	0.1	0.7	0.7	0.5	0.7	0.7	0.8	-0.127567	0.104875	-0.202559	-0.304666	0.144267	0.060053	0.0660122	-0.096235	0.473261	0.577562	0.634926	0.569702	0.0787125	0.255667	-3.66726	-1.96766	0.771539	0.414161	20.2489
RN00405	seq00254	CAGAGCAGAGGACCAGGAGCTAGAGAGCCTGTCAGCCATCGAGGCAGAGCTGGAGAAG	NM_021655	Chga	chromogranin A	ATP binding; calcium ion binding; extracellular space	4	24258	"XM_346781.1, XM_346781.1, NM_021655.1"	Rn.41024	Rn.41024	1387235_at	A	A	A	A	A	A	A	A	A	0.6	0.0174225	0.627585	-0.16732	-0.86444	-0.0514478	-0.283147	0.236934	-0.225975	0.0958921	0.214986	0.638743	0.341929	0.155433	0.598222	-2.68564	-0.741247	1.0198	0.201987	42.4732
RN00406	SEQ00254	CTATTCAGGCTACAAGAAGATCCAGAAAGATGATGATGGTCAGTCGGAGTCTCAGGC	NM_021655	Chga	chromogranin A	ATP binding; calcium ion binding; extracellular space	4	24258	"XM_346781.1, XM_346781.1, NM_021655.1"	Rn.41024	Rn.41024	1387235_at	A	A	A	A	A	A	A	A	A	0.6	-0.126068	0.248144	0.0526793	0.4814	-0.0226951	-0.117433	0.164829	-0.0681742	0.0567289	0.0389444	-0.151978	0.0438633	0.0347411	0.598222	-4.84721	-0.741247	0.889343	0.34209	180.017
RN00407	seq00254	TCTATTCAGGCTACAAGAAGATCCAGAAAGATGATGATGGTCAGTCGGAGTCTCAGGC	NM_021655	Chga	chromogranin A	ATP binding; calcium ion binding; extracellular space	4	24258	"XM_346781.1, XM_346781.1, NM_021655.1"	Rn.41024	Rn.41024	1387235_at	A	A	A	A	A	A	A	A	A	0.6	0.319471	0.293684	0.197676	0.102865	0.0635489	0.244629	0.183827	0.129605	0.0118289	0.136826	0.32999	0.380312	0.00974775	0.598222	-6.68071	-0.741247	0.862794	0.401533	4.31377
RN00408	seq00255	CCTGATGCAAAACTGCTGGCTGGCGGCGAGGATGTGGCTCCTGGTCCTTTGGGCCTTG	NM_021589	Ntrk1	trk precursor	ATP binding; integral to membrane; membrane; neurogenesis; protein amino acid phosphorylation; protein kinase activity; protein-tyrosine kinase activity; receptor activity; transferase activity; transmembrane receptor protein tyrosine kinase activity; transmembrane receptor protein tyrosine kinase signaling pathway	6	59109	NM_021589.1	Rn.39098	Rn.39098	1369000_at	A	A	A	A	A	A	A	A	A	A	0.0560167	0.401537	0.228241	0.2865	-0.0448088	0.10988	0.136761	0.0363977	0.0900501	0.0745994	0.199499	0.243276	0.0174689	0.917333	-5.83907	-0.124482	0.840258	0.44984	19.5005
RN00409	SEQ00255	GTCAAGGCACTGAAGGAGACATCTGAGAATGCTCGTCAGGACTTCCATCGTGAGG	NM_021589	Ntrk1	trk precursor	ATP binding; integral to membrane; membrane; neurogenesis; protein amino acid phosphorylation; protein kinase activity; protein-tyrosine kinase activity; receptor activity; transferase activity; transmembrane receptor protein tyrosine kinase activity; transmembrane receptor protein tyrosine kinase signaling pathway	6	59109	NM_021589.1	Rn.39098	Rn.39098	1369000_at	A	A	A	A	A	A	A	A	A	A	0.103264	-0.413429	-0.0921796	-0.227845	0.160463	0.0496259	0.242711	-0.0397162	0.273149	0.168735	0.0310303	-0.14124	0.0476359	0.917333	-4.39181	-0.124482	0.688942	0.489511	3.82795
RN00410	seq00255	TACGCTTCTTTGGAGTCTGCACGGAGGGTGGCCCATTGCTCATGGTCTTCGAGTACAT	NM_021589	Ntrk1	trk precursor	ATP binding; integral to membrane; membrane; neurogenesis; protein amino acid phosphorylation; protein kinase activity; protein-tyrosine kinase activity; receptor activity; transferase activity; transmembrane receptor protein tyrosine kinase activity; transmembrane receptor protein tyrosine kinase signaling pathway	6	59109	NM_021589.1	Rn.39098	Rn.39098	1369000_at	A	A	A	A	A	A	A	A	A	A	1.1882	0.0777052	-0.121755	0.0611237	-0.218526	-0.157232	-0.0700109	-0.0590611	-0.267173	-0.279171	-0.00622301	0.29209	0.184914	0.917333	-2.43507	-0.124482	1.00638	0.137598	10.8492
RN00411	SEQ00256	CCAAGATGAAGACTAGCTCTGGAACAGTCTATACAAACAGCCACATGAACTTCAAGATGG	NM_020306	Adam17	a disintegrin and metalloproteinase domain 17		6	57027	NM_020306.1	Rn.24102	Rn.8209	1367922_at	-2.4	-2.8	-1.4	-2.5	0.8	0.7	1	0.9	0.8	0.8	-0.90632	-0.324749	-0.567324	-0.490937	0.612809	0.503466	0.323026	0.0321115	0.614715	0.668757	0.911536	0.882075	0.336398	2.70544	-1.57176	1.43587	0.828376	0.343943	6.65577
RN00412	SEQ00257	CTCTCATCCCTTTATCTCTGTACCAGCTTTCCTGAACCTCTCTGTCTTGAAGTGTGAC	NM_020087	Notch3	Notch 3	Notch signaling pathway; cell differentiation; regulation of transcription, DNA-dependent	6	56761	NM_020087.2	Rn.53876	Rn.53876	1369329_at	A	1.4	1.3	0.1	0.1	A	A	-0.6	A	0.1	0.518482	1.11007	1.04687	0.803743	-0.638473	-0.532758	-0.487939	-0.457143	-0.631822	-0.738508	0.779426	0.703203	0.591795	0.465	-0.756832	-1.1047	0.993522	0.129312	152.778
RN00413	seq00258	CCTAATCGAAATGGAGGACTGGAAAGGAGACAAGGTGAAGGCACACTATGGAGGCTTC	NM_020071	Fgb	"fibrinogen, beta polypeptide"	blood coagulation	8	24366	NM_020071.1	Rn.11416	Rn.11416	1370511_at	2.3	-10	-6.7	-10.7	-10.3	-10.3	-7.3	-10.7	-10.8	-10.7	2.59859	-2.91501	-1.86471	-2.22757	-1.9833	-1.94197	-1.7834	-2.09834	-1.70757	-2.05236	0.977874	0.928425	2.28703	16.6507	1.19348	4.05751	1.04421	0.389256	3.61018
RN00414	seq00258	GACATCCGAAATGTATCTCATTCAGCCTGACACCTCCAGCAAACCATACAGAGTGTAC	NM_020071	Fgb	"fibrinogen, beta polypeptide"	blood coagulation	8	24366	NM_020071.1	Rn.11416	Rn.11416	1370511_at	2.3	-10	-6.7	-10.7	-10.3	-10.3	-7.3	-10.7	-10.8	-10.7	2.43095	-2.2013	-2.03702	-1.76481	-2.43946	-1.94403	-1.90197	-1.84814	-2.52629	-2.62271	0.969767	0.912716	2.18166	16.6507	1.12543	4.05751	1.00231	0.2006	7.00953
RN00415	SEQ00258	TAATCGAAATGGAGGACTGGAAAGGAGACAAGGTGAAGGCACACTATGGAGGCTT	NM_020071	Fgb	"fibrinogen, beta polypeptide"	blood coagulation	8	24366	NM_020071.1	Rn.11416	Rn.11416	1370511_at	2.3	-10	-6.7	-10.7	-10.3	-10.3	-7.3	-10.7	-10.8	-10.7	3.03728	-2.72872	-0.724152	-1.4639	-2.46204	-2.04695	-2.26884	-2.13135	-2.2102	-2.56684	0.958564	0.964787	2.9472	16.6507	1.55935	4.05751	1.03131	0.356837	143.837
RN00416	SEQ00259	CTAAAATTGGGCTTGCGGTTTTCATTTCTGATGTCTCTGGATTGGCACCCTTATGGTTTA	NM_019356	Eif2s1	"eukaryotic translation initiation factor 2, subunit 1 (alpha )"	RNA binding; protein biosynthesis; regulation of protein biosynthesis; regulation of translation; translation initiation factor activity	2	54318	NM_019356.1	Rn.1488	Rn.1488	1367713_at	-0.5	-0.5	-0.7	-0.4	0.4	0.6	0.4	0.6	0.4	0.3	0.0519112	0.406557	0.483186	0.346996	-0.152377	0.000346814	-0.100476	-0.113718	-0.167974	-0.161274	-0.859362	-0.885945	0.0652381	0.267111	-3.93814	-1.90449	1.03246	0.0803588	55.3208
RN00417	SEQ00260	CAGGGTCTATGCTTTCAGTGGAATTGCCTTCTGTGTTCTAGCCTTGGTGATCTTAG	NM_019335	Prkr	"Protein kinase, interferon-inducible double stranded RNA dependent"	RNA binding; protein kinase activity	2	54287	"XM_346785.1, XM_346785.1, NM_019335.1"	Rn.10022	Rn.10022	1387242_at	0.1	-0.6	-0.3	-0.5	0.4	0.8	0.5	0.7	0.3	0.6	2.28927	-1.20444	-0.652149	-1.06981	-0.684513	-0.512806	-0.76171	-0.858071	-1.09232	-1.47621	0.0139187	0.000781212	1.11714	0.255556	0.159811	-1.96829	1.01197	0.414844	158.962
RN00418	SEQ00261	AAGAAACTCTATCTGCTCAAGACTGAGAACACCAAGCTGAGGAGGACCAACAAATTCC	NM_019284	Cspg5	chondroitin sulfate proteoglycan 5		8	50568	"NM_019284.1, NM_019284.1"	Rn.10146	Rn.10146	1368704_a_at	A	A	A	A	A	A	A	A	A	A	0.365936	0.0718554	0.308972	0.0500551	0.0948154	-0.0366698	-0.107995	-0.139264	0.0500679	-0.0266292	-0.24095	0.541386	0.0268684	1.51511	-5.21794	0.599423	0.770948	0.352604	13.4502
RN00419	SEQ00262	CGTAGTGCTCGCTGTGAAGGTCTAGGATACAGATATTAAGAGGTCGTCATCAACAC	NM_019281	Gja9	gap junction membrane channel protein alpha 9	cell communication; connexon channel activity; connexon complex; gap junction; integral to membrane	8	50564	NM_019281.1	Rn.9904	Rn.9904	1369796_at	A	A	A	A	A	A	A	A	A	A	1.24321	-0.237431	0.86281	-0.0126704	-0.211416	0.141484	0.158215	-0.119912	-0.349487	-0.281513	0.678571	-0.0327395	0.278852	1.17511	-1.84243	0.232797	0.759502	0.52785	11.656
RN00420	seq00262	GACCACCGGGTAGAGTGACAAGATGGCTAAGTTGGATGTCCTTGGGCCTTCTTCTTTC	NM_019281	Gja9	gap junction membrane channel protein alpha 9	cell communication; connexon channel activity; connexon complex; gap junction; integral to membrane	8	50564	NM_019281.1	Rn.9904	Rn.9904																												-1	10	-1
RN00421	seq00262	GTGAAGGTCTAGGATACAGATATTAAGAGGTCGTCATCAACACAAAGGAGAGGTAGAACTG	NM_019281	Gja9	gap junction membrane channel protein alpha 9	cell communication; connexon channel activity; connexon complex; gap junction; integral to membrane	8	50564	NM_019281.1	Rn.9904	Rn.9904																												-1	10	-1
RN00422	SEQ00263	GCTCCTTGACTTGTTTATGGTTTGGGACTGGTCTACTTACCTGGCTGACTATGGG	NM_019277	Sec15	SEC15 homolog (S. cerevisiae)		2	50556	NM_019277.1	Rn.1188	Rn.1188	1387369_at	-0.8	0.2	-0.4	0.2	0.9	0.8	0.9	0.9	0.7	0.7	-0.373074	0.427108	-0.108848	-0.249578	0.0879206	0.00927454	0.0494289	0.005794	0.0372197	-0.00845669	0.526552	0.444756	0.0451083	0.361	-4.47046	-1.46993	0.839202	0.306399	12.2561
RN00423	seq00264	CTGTCAAAGCTATCATATACCAGTACATAGAAGAGATTTATCACCGGGTCCCCAACTCAGAC	NM_019238	Fdft1	farnesyl diphosphate farnesyl transferase 1	biosynthesis; catalytic activity; cholesterol biosynthesis; endoplasmic reticulum; farnesyl-diphosphate farnesyl transferase complex; farnesyl-diphosphate farnesyltransferase activity; integral to membrane; isoprenoid biosynthesis; lipid biosynthesis; magnesium ion binding; oxidoreductase activity; transferase activity	1.4	29580	NM_019238.1	Rn.3252	Rn.143727	1367839_at	2.1	0.8	0.3	0.9	-1.4	-1.8	-1.2	-2.2	-1.7	-1.8	2.22302	-0.456151	-0.48326	-0.528155	-1.09581	-0.993205	-1.06313	-0.978306	-1.38605	-1.70669	0.819815	0.829912	1.17641	2.21778	0.234393	1.14911	1.05174	0.383992	17.1475
RN00424	seq00264	CTGTTACAATAACCATCAGGTATTCAAGGGAGTAGTGAAGATTCGGAAGGGGCAAGCA	NM_019238	Fdft1	farnesyl diphosphate farnesyl transferase 1	biosynthesis; catalytic activity; cholesterol biosynthesis; endoplasmic reticulum; farnesyl-diphosphate farnesyl transferase complex; farnesyl-diphosphate farnesyltransferase activity; integral to membrane; isoprenoid biosynthesis; lipid biosynthesis; magnesium ion binding; oxidoreductase activity; transferase activity	1.4	29580	NM_019238.1	Rn.3252	Rn.143727	1367839_at	2.1	0.8	0.3	0.9	-1.4	-1.8	-1.2	-2.2	-1.7	-1.8	2.49177	-1.71853	-1.47009	-1.56682	-2.12619	-1.85394	-1.80554	-1.57686	-2.19521	-2.59048	0.665588	0.679762	2.02688	2.21778	1.01926	1.14911	1.0221	0.256908	11.3258
RN00425	SEQ00264	GCCGTGAAGTGCTTGAATGAACTCATAACCAACGCCCTACAACACATCCCTGACG	NM_019238	Fdft1	farnesyl diphosphate farnesyl transferase 1	biosynthesis; catalytic activity; cholesterol biosynthesis; endoplasmic reticulum; farnesyl-diphosphate farnesyl transferase complex; farnesyl-diphosphate farnesyltransferase activity; integral to membrane; isoprenoid biosynthesis; lipid biosynthesis; magnesium ion binding; oxidoreductase activity; transferase activity	1.4	29580	NM_019238.1	Rn.3252	Rn.143727	1367839_at	2.1	0.8	0.3	0.9	-1.4	-1.8	-1.2	-2.2	-1.7	-1.8	0.523817	0.761091	0.412879	0.154531	-0.259291	-0.22456	-0.116058	-0.269315	-0.170442	0.100849	0.824275	0.832087	0.134158	2.21778	-2.89799	1.14911	0.90627	0.288858	28.594
RN00426	seq00265	AGTGTTTCCCCATATCCTCCCCATGTACCCTACTCACCCGAAATCCACCACAGCATTT	NM_019234	Dncic1	"dynein, cytoplasmic, intermediate chain 1"		2	29564	NM_019234.1	Rn.11273	Rn.11273	1387025_at	A	A	A	A	A	A	A	A	A	A	0.27726	0.880413	0.770945	0.313921	-0.554936	-0.195074	-0.425357	-0.149241	-0.477494	-0.53613	-0.043145	-0.205092	0.289848	0.718778	-1.78663	-0.476382	1.00781	-0.297379	186.743
RN00427	SEQ00265	GGTAAGGAAGTTGCAGTAGGTGACTCAGAAGGCCGCATCTGGATCTACGATGTTG	NM_019234	Dncic1	"dynein, cytoplasmic, intermediate chain 1"		2	29564	NM_019234.1	Rn.11273	Rn.11273	1387025_at	A	A	A	A	A	A	A	A	A	A	0.136918	0.449057	0.331153	-0.0191371	-0.0898622	-0.166665	0.104749	-0.226039	-0.0523155	-0.137672	0.227957	0.31561	0.0487926	0.718778	-4.35719	-0.476382	0.965729	0.1895	13.3339
RN00428	seq00265	TAAGGAAGTTGCAGTAGGTGACTCAGAAGGCCGCATCTGGATCTACGATGTTGGAGAG	NM_019234	Dncic1	"dynein, cytoplasmic, intermediate chain 1"		2	29564	NM_019234.1	Rn.11273	Rn.11273	1387025_at	A	A	A	A	A	A	A	A	A	A	1.71873	0.311783	0.216785	0.0509532	-0.0524833	-0.124063	-0.0986773	-0.207932	-0.226978	-0.338014	-0.136188	-0.00453741	0.353495	0.718778	-1.50024	-0.476382	0.977893	0.409825	8.53254
RN00429	SEQ00266	GAAGATGCAGGTCTAAGAGGGATCTCCGCAGGTCTGAGCTGTGATCAAGAATATT	NM_019232	Sgk	serum/glucocorticoid regulated kinase	ATP binding; apoptosis; cAMP-dependent protein kinase activity; protein amino acid phosphorylation; protein kinase CK2 activity; protein kinase activity; protein serine/threonine kinase activity; sodium ion homeostasis; transferase activity	6	29517	NM_019232.1	Rn.4636	Rn.4636	1367802_at	-1.4	-0.5	-1.9	-0.1	0.9	0.5	0.9	0.6	0.9	0.5	-0.541639	0.10163	-0.0885834	0.109801	0.178432	0.0658911	0.111083	0.0255268	0.0834436	-0.0588628	0.622555	0.609001	0.0425761	1.01156	-4.55381	0.0165762	0.703925	0.462517	32.2612
RN00430	SEQ00267	CTGTCACTCTCTGCTCTGGGCTCTCAGACCCACCTCTCCAAGGAGGACAAGAACG	NM_019220	Aes	amino-terminal enhancer of split	nucleus; regulation of transcription, DNA-dependent	9	29466	NM_019220.1	Rn.11495	Rn.11495	1375717_at	A	A	A	A	A	A	A	A	A	A	0.556421	0.452142	0.177603	-0.0332542	-0.0574542	0.118438	0.140944	0.0367757	0.0619651	-0.0157913	0.491275	0.758808	0.0425107	0.262222	-4.55603	-1.93114	0.784793	0.433979	2.96151
RN00431	SEQ00268	CAGACTTCCATCCTATCCAGCCTGCCGTCCTTTCAGTCCTTTCACATTGTTATTC	NM_019186	Arl4	ADP-ribosylation-like 4	GTP binding; nucleus; small GTPase mediated signal transduction; small monomeric GTPase activity	2	29308	NM_019186.1	Rn.9258	Rn.9258	1367960_at	1.4	1.6	1.6	1.2	A	A	A	A	A	A	-0.161813	-0.507823	1.74364	0.380666	-0.408926	-0.527316	-0.427108	-0.345813	-0.539288	-0.95339	0.511571	0.525865	0.567897	6.05833	-0.8163	2.59892	0.871113	0.437682	13.6939
RN00432	seq00268	GACCAGACTTCCATCCTATCCAGCCTGCCGTCCTTTCAGTCCTTTCACATTGTTATTC	NM_019186	Arl4	ADP-ribosylation-like 4	GTP binding; nucleus; small GTPase mediated signal transduction; small monomeric GTPase activity	2	29308	NM_019186.1	Rn.9258	Rn.9258	1367960_at	1.4	1.6	1.6	1.2	A	A	A	A	A	A	0.555696	0.933068	0.626385	0.30873	0.0290076	0.160562	0.0487101	0.198805	0.00430993	0.0611532	0.891583	0.822795	0.0981073	6.05833	-3.3495	2.59892	1.06281	0.241007	5.72492
RN00433	seq00268	TGGGCAATTCCAAAACAGTCACTTTTCACTTCTGGGATGTAGGTGGTCAAGAGAAATTAAGA	NM_019186	Arl4	ADP-ribosylation-like 4	GTP binding; nucleus; small GTPase mediated signal transduction; small monomeric GTPase activity	2	29308	NM_019186.1	Rn.9258	Rn.9258																												-1	10	-1
RN00434	SEQ00269	TTTATATATGAAATGTTCACAACTGCTCAGGATAGACCAATGGACAGACAACCGGGCTGG	NM_019182	Rnf4	ring finger protein 4	nucleus; regulation of transcription, DNA-dependent	9	29274	NM_019182.1	Rn.17423	Rn.30015	1371489_at	-0.2	-0.8	-0.6	-0.5	0.8	1	0.2	1.2	0.5	0.7	1.63345	-0.830479	-0.415257	-0.698569	-0.0517165	-0.0688792	-0.0630369	-0.218133	-0.131872	-0.314939	0.0899847	0.127944	0.451045	0.513444	-1.14866	-0.96172	0.768332	0.645689	57.922
RN00435	SEQ00270	ATGAACAAGTTTATAGAGGATGCAAAGAAAGGAGTCCATGCGAAAGAAGGCTGGC	NM_019170	Cbr1	carbonyl reductase 1	carbonyl reductase (NADPH) activity; metabolism; oxidoreductase activity	1.4	29224		Rn.3425	Rn.3425	1368037_at	-2.2	-1.6	0.2	-0.9	0.4	0.4	0.7	0.4	0.9	0.9	-0.387047	0.0288845	0.0164715	-0.0909945	0.22038	0.193039	0.309347	0.290979	0.24419	0.320744	0.889367	0.889051	0.0507291	1.19733	-4.30104	0.259824	0.891073	0.337783	125.125
RN00436	SEQ00271	TTAAGCTGACCTTAGACCTCGTATCGTAAGTAGAGTGAGTGAGTGAGTGCTCTGA	NM_019128	Inexa	"internexin, alpha"	intermediate filament; kinesin complex; neurofilament	8	24503		Rn.10966	Rn.88941	1387226_at	A	A	0.6	A	A	A	A	A	A	0.7	0.1909	-0.0956682	0.367963	0.0310786	-0.0658421	-0.0394063	-0.138601	-0.105459	0.0522942	0.0222698	0.174231	0.164612	0.0240654	0.164	-5.37689	-2.60823	0.821874	0.404244	60.4179
RN00437	SEQ00272	AAGACGACCTGGAAGATATCAAGCTGGTAGAGCATGGACTGAATGAGACCATCCA	NM_017361	Nup54	nucleoporin p54	nuclear pore	9	53372	NM_017361.1	Rn.11160	Rn.11160	1367803_at	A	-1.1	A	0.2	0.4	0.7	-0.3	0.8	0.6	0.4	-0.914553	-1.29215	-0.943172	-0.456156	0.681395	0.613561	0.722126	0.673058	0.689864	0.460152	0.695588	0.823928	0.677901	0.401778	-0.560854	-1.31553	0.835702	0.401482	0.328701
RN00438	seq00273	ATGAAGCAACAAGTCAGAATCAAATGAAATTCCGAGAATCACAGCCAATGAGACAGAAATTC	NM_017354	RNU16845	neurotrimin	cell adhesion molecule activity	8	50864	NM_017354.1	Rn.10075	Rn.10075	1368255_at	A	A	A	A	A	A	A	A	A	A	-0.364316	0.542315	-0.263616	-1.58736	-0.0257153	-0.729267	0.201711	-0.280976	0.250569	0.221036	0.122616	-0.174532	0.373936	0.581778	-1.41914	-0.78146	1.09076	0.151178	5.87342
RN00439	SEQ00273	GTACGAAGAGTGAACGTCACCGTGAACTATCCACCATACATCTCAGAAGCTAAGG	NM_017354	RNU16845	neurotrimin	cell adhesion molecule activity	8	50864	NM_017354.1	Rn.10075	Rn.10075	1368255_at	A	A	A	A	A	A	A	A	A	A	0.219968	0.114997	-0.144922	0.72129	0.293024	0.121594	0.270961	0.296804	0.152475	0.0598551	0.143653	-0.117559	0.0498134	0.581778	-4.32732	-0.78146	0.916126	0.309925	21.1406
RN00440	seq00273	TCAAGGATGACAAAAGACTGGTTGAAGGGAAGAAGGGAGTCAAAGTGGAAAACAGACC	NM_017354	RNU16845	neurotrimin	cell adhesion molecule activity	8	50864	NM_017354.1	Rn.10075	Rn.10075	1368255_at	A	A	A	A	A	A	A	A	A	A	0.712269	0.0945338	0.0804325	0.0152069	-0.043772	-0.00862129	-0.0831011	-0.148587	-0.121808	-0.124561	0.080592	0.254139	0.0633838	0.581778	-3.97974	-0.78146	0.965659	0.23905	44.0776
RN00441	SEQ00274	CATCCTCAGAGCACCCACCCTGGAAGCCATGAGAGATGTTTACATTGTTC	NM_017347	Mapk3	"protein kinase, mitogen activated 3 (extracellular-signal-regulated kinase 1, ERK1)"	ATP binding; MAP kinase activity; cAMP-dependent protein kinase activity; cell cycle; cytoplasm; cytosol; insoluble fraction; intracellular signaling cascade; kinase activity; nuclear translocation of MAPK; nucleus; organogenesis; phosphorylation; positive regulation of transcription; protein amino acid phosphorylation; protein kinase CK2 activity; protein kinase activity; protein kinase cascade;…	6	50689	NM_017347.1	Rn.2592	Rn.2592	1387771_a_at	-0.1	A	1.3	1.2	0.1	0.3	A	0.1	0.1	0.2	0.143813	0.195345	0.411502	0.334783	0.146903	-0.104851	-0.0276425	-0.0266328	0.030596	0.0295898	0.634258	0.654101	0.0275171	0.262778	-5.18353	-1.92808	0.920617	0.21623	34.5432
RN00442	SEQ00275	GACGGTAATGGCACAATCGACTTCCCTGAATTTCTGACAATGATGGCAAGA	NM_017326	Calm2	calmodulin 2	G-protein coupled receptor protein signaling pathway; calcium ion binding; cell cycle; cellular_component unknown; cytoplasm; plasma membrane; protein binding	3	50663	NM_017326.1	Rn.5968	Rn.5968	1370246_at	0.6	0.5	0.4	0.8	-0.4	0.3	-0.5	0.2	-0.3	-0.1	-0.0407345	-0.11203	-0.102749	0.320861	0.120908	0.27667	0.162284	0.280761	0.427834	0.308702	-0.147406	-0.342526	0.036956	0.202778	-4.75805	-2.30203	0.808676	0.455456	31.8966
RN00443	seq00275	TCTAAGCCTTCTGCACATCTACACTTAGATGGAGTTGGTCAAAGGGAACATCTGGGTTAT	NM_017326	Calm2	calmodulin 2	G-protein coupled receptor protein signaling pathway; calcium ion binding; cell cycle; cellular_component unknown; cytoplasm; plasma membrane; protein binding	3	50663	NM_017326.1	Rn.5968	Rn.5968	1370246_at	0.6	0.5	0.4	0.8	-0.4	0.3	-0.5	0.2	-0.3	-0.1	0.121185	0.592892	-0.10143	-0.219864	-0.137682	-0.255956	0.115758	-0.0709439	0.0610703	0.316854	-0.241207	-0.0463535	0.0682294	0.202778	-3.87346	-2.30203	1.0224	0.278548	22.6258
RN00444	seq00275	TTAGGAACCGTCGGCATGTTGCTGTTGAAGTGTGGAGTTGTGAGCGTGGACTGTGGAC	NM_017326	Calm2	calmodulin 2	G-protein coupled receptor protein signaling pathway; calcium ion binding; cell cycle; cellular_component unknown; cytoplasm; plasma membrane; protein binding	3	50663	NM_017326.1	Rn.5968	Rn.5968	1370246_at	0.6	0.5	0.4	0.8	-0.4	0.3	-0.5	0.2	-0.3	-0.1	0.282423	0.129563	0.231614	0.572989	-0.379262	0.093901	-0.338053	0.320304	-0.316676	-0.027616	0.941803	0.941815	0.101855	0.202778	-3.29542	-2.30203	0.931672	0.231736	36.9509
RN00445	SEQ00277	TCCTGGATTTCTCAATTCCTCAGTTTCTACTCAAAGGTGCTACTTACCAAACACTCTGCC	NM_017259	Btg2	"B-cell translocation gene 2, anti-proliferative"		11	29619	NM_017259.1	Rn.27923	Rn.27923	1386994_at	0.9	0.3	1.5	0.7	A	A	A	-1.9	A	A	-0.0418212	0.227873	0.181747	0.0600344	0.151558	0.122518	0.308925	0.0976506	0.453821	0.508702	-0.439063	-0.300178	0.0298985	1.84889	-5.06379	0.886659	0.822553	0.378664	34.121
RN00446	SEQ00278	TATGACACTAACGCCCTTCTCTCCAAGTCACCGATGCAGTGGGACAATAGTTCAAAT	NM_017216	Slc3a1	"solute carrier family 3, member 1"	alpha-amylase activity; amino acid transport; amino acid transporter activity; carbohydrate metabolism; integral to membrane; transport	1.2	29484	NM_017216.1	Rn.11196	Rn.11196	1368440_at	-4.6	-2.5	-1.9	1.9	-3.9	-3.8	-3.8	-3.9	-4.5	-4.1	-0.295903	0.342957	0.519424	1.23748	-0.425956	-0.224471	-0.262605	-0.0300094	-0.372232	-0.393324	0.940451	0.961255	0.288931	3.80767	-1.7912	1.92891	1.01677	0.082827	14.3116
RN00447	SEQ00279	ATCCCATCCCAAACACCAAAGTTAGCAGAGACCAACGGAAGGAGAGAGGAAAGAAA	NM_017214	Rgs4	regulator of G-protein signaling 4	G-protein coupled receptor protein signaling pathway; GTPase activator activity; cytoplasm; signal transducer activity; signal transduction	6	29480	NM_017214.1	Rn.11065	Rn.11065	1368505_at	A	0.8	2.1	-0.3	-0.8	-3.6	A	-1.2	-2.9	-0.9	-0.28962	1.62654	0.324481	-0.201019	-0.775319	-0.461392	-0.285316	-0.352398	-0.818601	-0.785743	0.650077	0.631089	0.530544	2.63122	-0.914455	1.39573	0.980923	0.101896	72.6431
RN00448	seq00279	TTTATAAATGGAGGTACAGGATATTACCCGAATTATTAATGAATGCCCAAGAAGTAAT	NM_017214	Rgs4	regulator of G-protein signaling 4	G-protein coupled receptor protein signaling pathway; GTPase activator activity; cytoplasm; signal transducer activity; signal transduction	6	29480	NM_017214.1	Rn.11065	Rn.11065	1368505_at	A	0.8	2.1	-0.3	-0.8	-3.6	A	-1.2	-2.9	-0.9	0.507047	0.27758	0.509469	0.959728	-0.380697	0.205905	-0.177078	0.313053	-0.33778	0.238694	0.360676	0.430761	0.172759	2.63122	-2.53317	1.39573	1.00704	0.31829	24.5745
RN00449	seq00279	TTTGTAATACACAAGTCCACAGTCGTGTCTGTATAACTCTCCGGTCTTGCCCTAATAT	NM_017214	Rgs4	regulator of G-protein signaling 4	G-protein coupled receptor protein signaling pathway; GTPase activator activity; cytoplasm; signal transducer activity; signal transduction	6	29480	NM_017214.1	Rn.11065	Rn.11065	1368505_at	A	0.8	2.1	-0.3	-0.8	-3.6	A	-1.2	-2.9	-0.9	0.156748	0.231387	0.39403	0.440008	-0.0243556	0.079441	-0.137874	0.0789694	-0.190577	0.119948	0.629604	0.644836	0.0420118	2.63122	-4.57306	1.39573	0.912134	0.270211	10.2134
RN00450	SEQ00280	AAGTATATGTACTTCACTGTGGTGATGGCGGAGGGCAAAGAGATCGACTTTCGGTGTC	NM_017180	Tdag	T-cell death associated gene	induction of apoptosis	13	29380	NM_017180.1	Rn.40778	Rn.40778	1368860_at	A	A	2.3	A	A	A	A	A	A	A	-0.366182	-0.126803	1.36988	-0.563243	-0.268501	-0.251064	-0.600644	-0.441482	-0.294877	-0.374926	0.476957	0.496882	0.321612	1.46933	-1.63661	0.555161	0.961439	0.308848	12.8502
RN00451	seq00281	ACGGAGATCCAGACCTGGGAGCCGTAGAGCTACGCATTGAGGAGCTACGACACCATTT	NM_017175	Prkcl1	protein kinase C-like 1	ATP binding; intracellular; protein amino acid phosphorylation; protein kinase activity; protein serine/threonine kinase activity; signal transduction; transferase activity	6	29355	NM_017175.1	Rn.11423	Rn.11423	1369254_a_at	A	A	A	A	A	A	A	A	A	A	0.0318137	0.0980511	0.413792	0.371616	0.106867	0.0875917	-0.0973037	0.0329471	0.0333119	0.130901	-0.159877	0.0664708	0.0246143	2.72844	-5.34436	1.44808	0.889351	0.392365	13.1059
RN00452	SEQ00281	GAAGTTGGACAATTTGCTCCTGGATACTGAGGGCTACGTCAAGATCGCAGACTTT	NM_017175	Prkcl1	protein kinase C-like 1	ATP binding; intracellular; protein amino acid phosphorylation; protein kinase activity; protein serine/threonine kinase activity; signal transduction; transferase activity	6	29355	NM_017175.1	Rn.11423	Rn.11423	1369254_a_at	A	A	A	A	A	A	A	A	A	A	0.186181	0.0492437	0.230311	-0.0799547	0.0168963	0.0778858	-0.0600698	0.0329553	-0.0608177	-0.0887527	-0.353979	-0.482085	0.0122124	2.72844	-6.35551	1.44808	0.860064	0.359746	8.69709
RN00453	seq00281	GGAGCAGGCGGCCTTCCGGGATTTCGACTTTGTGGCAGGAGGCTATTAGCCCTAAGCC	NM_017175	Prkcl1	protein kinase C-like 1	ATP binding; intracellular; protein amino acid phosphorylation; protein kinase activity; protein serine/threonine kinase activity; signal transduction; transferase activity	6	29355	NM_017175.1	Rn.11423	Rn.11423	1369254_a_at	A	A	A	A	A	A	A	A	A	A	0.00958923	-0.198995	0.600771	0.0531544	0.125896	0.276226	0.0693749	0.244975	0.123535	0.287032	-0.306081	-0.145749	0.0449734	2.72844	-4.47479	1.44808	0.869399	0.450814	2.92791
RN00454	SEQ00282	CAGTTGGAAGCAAGGTGTCCCTGGTTCTCAAGGAGGTCCCTATGTCTAATAAAAGATT	NM_017155	Adora1	adenosine A1 receptor	A1 adenosine receptor activity, G-protein coupled; G-protein coupled receptor activity; G-protein coupled receptor protein signaling pathway; integral to membrane; plasma membrane; rhodopsin-like receptor activity	6	29290	NM_017155.1	Rn.32078	Rn.32078	1370584_a_at	A	A	A	A	A	A	A	A	A	A	-0.0193932	0.895586	0.382997	0.779867	-0.107434	-0.0175128	-0.039646	0.0493026	-0.2801	-0.166137	-0.174696	0.0718114	0.162325	1.66178	-2.62304	0.732728	0.918463	0.517918	67.8736
RN00455	seq00282	CTCAGTTGGAAGCAAGGTGTCCCTGGTTCTCAAGGAGGTCCCTATGTCTAATAAAAGATT	NM_017155	Adora1	adenosine A1 receptor	A1 adenosine receptor activity, G-protein coupled; G-protein coupled receptor activity; G-protein coupled receptor protein signaling pathway; integral to membrane; plasma membrane; rhodopsin-like receptor activity	6	29290	NM_017155.1	Rn.32078	Rn.32078	1370584_a_at	A	A	A	A	A	A	A	A	A	A	0.82715	-0.12763	0.161961	0.0777533	-0.112714	0.0725266	-0.173381	-0.0428142	0.0176385	0.179509	-0.230498	0.36055	0.0819663	1.66178	-3.60882	0.732728	0.938359	0.28691	15.2531
RN00456	seq00282	TCAGATAGGACCAATCCCTACTCTGCTGAGCCTGGATGTCTTCCTTGTATGGACGGCA	NM_017155	Adora1	adenosine A1 receptor	A1 adenosine receptor activity, G-protein coupled; G-protein coupled receptor activity; G-protein coupled receptor protein signaling pathway; integral to membrane; plasma membrane; rhodopsin-like receptor activity	6	29290	NM_017155.1	Rn.32078	Rn.32078	1370584_a_at	A	A	A	A	A	A	A	A	A	A	1.2429	-0.403811	-0.0669474	0.0924824	-0.108938	0.0527774	-0.237835	-0.0677483	-0.057511	-0.138661	-0.0967778	0.305999	0.201092	1.66178	-2.31407	0.732728	0.872263	0.356078	27.3357
RN00457	SEQ00283	CATGAATGAGGTATCTGTCATCAAAGAAGGCTGGCTCCACAAACGTGGTGAATACATC	NM_017093	Akt2	murine thymoma viral (v-akt) oncogene homolog 2	ATP binding; cell growth and/or maintenance; intracellular; protein amino acid phosphorylation; protein kinase activity; protein serine/threonine kinase activity; regulation of cell cycle; transferase activity	11	25233	NM_017093.1	Rn.4293	Rn.87066	1368832_at	-0.3	1.1	0.1	-0.8	0.5	0.6	0.9	0.2	0.3	0.2	0.595593	-0.472131	-0.13224	0.199598	0.202566	0.0766241	0.18174	0.0633538	0.207716	0.1616	-0.409578	-0.472235	0.0745085	0.306222	-3.74645	-1.70735	0.878564	0.351525	22.481
RN00458	seq00283	GAGAGTGAGCAGCCCTCTGCCACCACAGGACACAGCATGGGCGCCATCCAC	NM_017093	Akt2	murine thymoma viral (v-akt) oncogene homolog 2	ATP binding; cell growth and/or maintenance; intracellular; protein amino acid phosphorylation; protein kinase activity; protein serine/threonine kinase activity; regulation of cell cycle; transferase activity	11	25233	NM_017093.1	Rn.4293	Rn.87066	1368832_at	-0.3	1.1	0.1	-0.8	0.5	0.6	0.9	0.2	0.3	0.2	0.347158	0.530969	0.126525	-0.109492	0.0241569	0.17448	-0.0414554	-0.0877766	0.00325348	-0.0841005	0.340381	0.337583	0.0444313	0.306222	-4.49228	-1.70735	0.990168	0.256907	12.4572
RN00459	seq00283	TCGGTTCTTCCTCAGCATCAACTGGCAGGATGTGGTACAGAAGAAGCTCC	NM_017093	Akt2	murine thymoma viral (v-akt) oncogene homolog 2	ATP binding; cell growth and/or maintenance; intracellular; protein amino acid phosphorylation; protein kinase activity; protein serine/threonine kinase activity; regulation of cell cycle; transferase activity	11	25233	NM_017093.1	Rn.4293	Rn.87066	1368832_at	-0.3	1.1	0.1	-0.8	0.5	0.6	0.9	0.2	0.3	0.2	1.19262	-0.564131	-0.295653	-0.304075	0.106107	0.0267503	-0.018352	-0.0544415	-0.00112462	0.115325	-0.25141	-0.27509	0.216102	0.306222	-2.21022	-1.70735	0.942723	0.361031	7.61
RN00460	SEQ00284	CTGATGGAGTTGGATGAGCTGTGCCTGCTCGACATGCTGGTCTACTTGGAAGGTT	NM_017070	Srd5a1	steroid 5 alpha-reductase 1	3-oxo-5-alpha-steroid 4-dehydrogenase activity; integral to membrane; microsome; oxidoreductase activity; sex differentiation	1.4	24950	NM_017070.1	Rn.4620	Rn.4620	1370420_at	2.6	-1.5	-1	-1.6	-1.5	-1	-0.8	-1.2	-1	-0.9	0.250312	-0.280066	-0.0896257	0.00628046	0.310956	0.30317	0.241058	0.233602	0.00891361	0.154563	0.285588	0.254876	0.0382944	1.49656	-4.70672	0.581646	0.892005	0.339413	3.29778
RN00461	SEQ00285	GGTCAACAACAAGCACGACAAGGAGTACACTCCGCTGCCTCTGAACAAGATCATC	NM_017060	Hrasls3	HRAS like suppressor		11	24913	"NM_017060.1, NM_017060.1, XM_346574"	Rn.11377	Rn.11377	1370202_at	0.4	1.7	1.6	0.8	-3.5	-3.5	-2.3	-3.5	-3.9	-3.6	0.512713	1.0551	0.803842	0.197045	-0.329727	-0.244057	-0.0962247	-0.187446	-0.264633	-0.192168	0.942285	0.946143	0.247042	5.72178	-2.01717	2.51646	0.853479	0.453183	89.6969
RN00462	SEQ00286	CTTTGATGGTGATGGGGATAGGAACATGATTCTGGGCAAGCACGGGTTCTTTGTG	NM_017033	Pgm1	phosphoglucomutase 1	calcium ion homeostasis; carbohydrate metabolism; phosphoglucomutase activity	1.1	24645	NM_017033.1	Rn.9970	Rn.9970	1369473_at	-0.5	2.4	-0.6	-2.3	-1.8	-2.1	-1.9	-2.3	-1.3	-1.8	-0.410197	1.00301	-0.455697	-0.432267	-0.040322	0.0619853	0.0507017	0.0211727	0.534422	0.636785	0.418577	0.431889	0.241599	2.02844	-2.04932	1.02037	0.806277	0.393774	19.2098
RN00463	seq00287	ACAGCTCTACCCTGCTAAGTGGTACTTGTGTAGTGGTAACCTGGTTAGTGTGACAATC	NM_017025	Ldha	lactate dehydrogenase A	L-lactate dehydrogenase activity; glycolysis; lactate dehydrogenase activity; oxidoreductase activity	1.1	24533	NM_017025.1	Rn.3687	Rn.107896	1367586_at	0	0.8	0	-1.5	0.1	-0.3	0.2	-0.3	0.1	0.6	-0.558478	0.556172	-0.651621	-2.03329	-0.139861	-0.74276	0.112462	-0.387471	0.0279457	-0.0809014	0.972762	0.947388	0.489131	0.386778	-1.03171	-1.37042	1.06425	0.121326	14.5894
RN00464	seq00287	CAGTTAGTTATAAGCTGGCTCCAGTGTGTAAGTCCATCGTGTATATCTTGTGCATAAATGTT	NM_017025	Ldha	lactate dehydrogenase A	L-lactate dehydrogenase activity; glycolysis; lactate dehydrogenase activity; oxidoreductase activity	1.1	24533	NM_017025.1	Rn.3687	Rn.107896	1367586_at	0	0.8	0	-1.5	0.1	-0.3	0.2	-0.3	0.1	0.6	-0.331772	1.00802	-0.364399	-1.88806	0.00454909	-0.578034	0.455479	-0.318627	0.298613	0.234181	0.964935	0.955181	0.599092	0.386778	-0.73915	-1.37042	0.997462	0.2361	15.5202
RN00465	SEQ00287	CTTCTCATCTGAGCTGTGGTTAGTCCAGTTGGTCCAGTTGTGTTGAGGTGGTCTG	NM_017025	Ldha	lactate dehydrogenase A	L-lactate dehydrogenase activity; glycolysis; lactate dehydrogenase activity; oxidoreductase activity	1.1	24533	NM_017025.1	Rn.3687	Rn.107896	1367586_at	0	0.8	0	-1.5	0.1	-0.3	0.2	-0.3	0.1	0.6	-0.414891	0.861396	-0.47419	-1.77224	-0.0989035	-0.522809	0.224665	-0.419744	0.149958	0.156479	0.972163	0.963933	0.478093	0.386778	-1.06464	-1.37042	0.897745	0.275265	24.9244
RN00466	SEQ00288	GACACTTGCCTTCTGTACCAGGTCTACTAAAGCTGCTTGGATTGACCACCATCTT	NM_013198	Maob	monoamine oxidase B		6	25750	NM_013198.1	Rn.6656	Rn.6656	1368514_at	2.8	-2.1	-0.5	-2	-3.3	-4.1	-2.6	-3.5	-3.5	-2.6	0.393338	-0.169952	0.443293	-0.135044	-0.042939	-0.0583654	0.00976167	0.051501	0.043673	0.138282	0.674273	0.693965	0.0424449	4.04711	-4.55827	2.01689	0.834183	0.248484	86.1897
RN00467	SEQ00289	TTACAGTGATAGACGGTTCCATTGTGTACGACGGTCTCTGACTCTATGCCTACAGT	NM_013173	Slc11a2	solute carrier family 11 member 2	integral to membrane; iron ion transport; membrane; transport; transporter activity	3	25715	NM_013173.1	Rn.11418	Rn.11418	1367877_at	-0.4	-0.3	0.4	2	0	-0.2	0	-0.4	0.2	0.1	0.196044	-0.0775847	-0.147722	0.614488	0.381307	0.111378	0.357549	0.249219	0.194454	0.228551	0.652725	0.510322	0.0486041	0.496	-4.36278	-1.01159	0.823477	0.42053	4.40968
RN00468	seq00290	GATGAACATGATTTCCAAGGGTACGGAGAAAGCACTTCTGAAGCTGCAAGAGGGCGTG	NM_013134	Hmgcr	3-hydroxy-3-methylglutaryl-Coenzyme A reductase	biosynthesis; cholesterol biosynthesis; endoplasmic reticulum; endoplasmic reticulum membrane; hydroxymethylglutaryl-CoA reductase (NADPH) activity; integral to membrane; lipid metabolism; oxidoreductase activity	1.4	25675	NM_013134.2	Rn.9437	Rn.9437	1375852_at	2	-1.6	-1	0.6	-0.5	-0.1	-0.1	0.1	-0.3	0.1	0.747102	0.731458	0.474452	0.231187	-0.0281507	0.343978	0.0744347	-0.137432	-0.262775	0.156255	-0.0717001	-0.0372086	0.118403	0.915111	-3.07823	-0.127981	1.00499	0.246099	14.9631
RN00469	SEQ00290	GCCATAAACTGGATCGAAGGGAGAGGAAAGACTGTGGTTTGTGAAGCTGTCATTC	NM_013134	Hmgcr	3-hydroxy-3-methylglutaryl-Coenzyme A reductase	biosynthesis; cholesterol biosynthesis; endoplasmic reticulum; endoplasmic reticulum membrane; hydroxymethylglutaryl-CoA reductase (NADPH) activity; integral to membrane; lipid metabolism; oxidoreductase activity	1.4	25675	NM_013134.2	Rn.9437	Rn.9437	1375852_at	2	-1.6	-1	0.6	-0.5	-0.1	-0.1	0.1	-0.3	0.1	-0.236968	0.761153	1.31502	0.19287	-0.311082	-0.306667	-0.366339	-0.174343	-0.518523	-0.42933	-0.531733	-0.576409	0.35667	0.915111	-1.48734	-0.127981	0.810354	0.504041	8.27188
RN00470	seq00290	GCTGCCATAAACTGGATCGAAGGGAGAGGAAAGACTGTGGTTTGTGAAGCTGTCATTC	NM_013134	Hmgcr	3-hydroxy-3-methylglutaryl-Coenzyme A reductase	biosynthesis; cholesterol biosynthesis; endoplasmic reticulum; endoplasmic reticulum membrane; hydroxymethylglutaryl-CoA reductase (NADPH) activity; integral to membrane; lipid metabolism; oxidoreductase activity	1.4	25675	NM_013134.2	Rn.9437	Rn.9437																												0.504734	0.620702	9.12521
RN00471	SEQ00291	AAAGACGGATGGGAGTTCCTCCACAACCTCTCCTCCTTCCTATGACAGTGTAACAAA	NM_013119	Scn3a	"sodium channel, voltage-gated, type III, alpha polypeptide"	calcium ion binding; cation channel activity; cation transport; integral to membrane; ion channel activity; ion transport; membrane; sodium ion transport; voltage-gated ion channel activity; voltage-gated sodium channel activity; voltage-gated sodium channel complex	3	25657	NM_013119.1	Rn.25839	Rn.87394	1369691_at	A	A	A	A	A	A	A	A	A	A	-2.20215	1.15058	-0.684517	-1.68698	-1.22401	-1.18817	-0.908788	-1.13232	-1.0676	-0.848366	0.44168	0.581591	0.752923	2.39156	-0.409425	1.25795	0.855082	0.455622	24.0637
RN00472	seq00291	AAGGGAAGGATTGACTTGCCTATAAAAGGAGATATGGTTATTGACAAATTGAATGGGAA	NM_013119	Scn3a	"sodium channel, voltage-gated, type III, alpha polypeptide"	calcium ion binding; cation channel activity; cation transport; integral to membrane; ion channel activity; ion transport; membrane; sodium ion transport; voltage-gated ion channel activity; voltage-gated sodium channel activity; voltage-gated sodium channel complex	3	25657	NM_013119.1	Rn.25839	Rn.87394	1369691_at	A	A	A	A	A	A	A	A	A	A	-0.199493	1.10984	-0.359316	-2.08692	0.0432809	-0.553169	0.444437	-0.367993	0.300595	0.253239	0.702876	0.533951	0.705649	2.39156	-0.502978	1.25795	1.01312	0.259955	8.24889
RN00473	seq00291	GTAATCAATTGTTTACAGCCTCTGAAGGTAAAGTATCCGTGTCAACTGGACTCTAAGGAGAG	NM_013119	Scn3a	"sodium channel, voltage-gated, type III, alpha polypeptide"	calcium ion binding; cation channel activity; cation transport; integral to membrane; ion channel activity; ion transport; membrane; sodium ion transport; voltage-gated ion channel activity; voltage-gated sodium channel activity; voltage-gated sodium channel complex	3	25657	NM_013119.1	Rn.25839	Rn.87394	1369691_at	A	A	A	A	A	A	A	A	A	A	-0.453991	0.725146	-0.48787	-1.90302	-0.15458	-0.630198	0.0423583	-0.560915	-0.0237621	-0.0282141	0.676582	0.445842	0.458077	2.39156	-1.12634	1.25795	-1	10	-1
RN00474	SEQ00292	GTCCAGCAGGGTCAGGAAGCAAGATTTAGGAAGAGACATCATGCAAACTAATTTATTGA	NM_013111	Slc7a1	"solute carrier family 7, member 1"	amino acid permease activity; amino acid transport; amino acid transporter activity; amino acid-polyamine transporter activity; integral to membrane; membrane; receptor activity; transport	1.2	25648	NM_013111.1	Rn.9439	Rn.9439	1368391_at	-1.7	-1.8	-0.5	-1.3	0.8	0.5	0.5	0.7	1.3	0.6	-0.0850631	-0.215293	0.249091	-0.333846	-0.076881	-0.355421	-0.25908	-0.391153	-0.264567	-0.260271	-0.244568	-0.246216	0.0355758	1.29656	-4.81296	0.374685	0.522885	0.469112	11.4404
RN00475	seq00293	GAGCCAGCCATTGTCAAGTTCTTTTCCCCATACACTGAGGTCCGAGAGTTTGCGATTG	NM_013097	Dnase1	deoxyribonuclease I		9	25633	NM_013097.2	Rn.6077	Rn.6077	1368084_at	-5	-2.6	-4.1	2.7	-4	-4.9	-4.2	-4.5	-6.3	-5.6	-0.778364	-0.0795295	-0.609205	1.64905	-0.478437	-0.56966	-0.329825	-0.459342	-0.293643	-0.259516	0.9524	0.868567	0.471299	6.28722	-1.08529	2.65242	1.03229	0.298716	5.53119
RN00476	SEQ00293	GGCTGTGAGTGAGATCGATGCCCTCTACGATGTTTATCTAGATGTCCGGC	NM_013097	Dnase1	deoxyribonuclease I		9	25633	NM_013097.2	Rn.6077	Rn.6077	1368084_at	-5	-2.6	-4.1	2.7	-4	-4.9	-4.2	-4.5	-6.3	-5.6	1.61569	-0.996315	-0.732566	0.258569	-0.853326	-0.829885	-0.565828	-0.523519	-0.522337	-0.552546	0.20319	0.087161	0.602816	6.28722	-0.730211	2.65242	0.891101	0.413324	26.0769
RN00477	seq00293	TCAGAGACACTCACCTGGTTGCTGTTGGGAAGCTACTGGATGAACTCAATCGGGACAT	NM_013097	Dnase1	deoxyribonuclease I		9	25633	NM_013097.2	Rn.6077	Rn.6077	1368084_at	-5	-2.6	-4.1	2.7	-4	-4.9	-4.2	-4.5	-6.3	-5.6	-0.776475	0.0917818	-0.613997	1.33043	-0.304692	-0.36614	-0.256888	-0.352753	-0.270098	-0.351908	0.927673	0.906316	0.335836	6.28722	-1.57417	2.65242	0.932034	0.382867	2.692
RN00478	seq00294	CCCGGGAGAATGTGCAGGGCAGTTGGCTGGGGCAGAACAAACGTGAATGA	NM_013092	Cma1	chymase 1		14	25627	NM_013092.1	Rn.10182	Rn.10182	1387173_at	A	A	A	A	A	A	A	A	A	A	-0.296183	-0.118914	-0.0506109	1.59676	-0.235812	-0.352938	-0.254408	-0.197659	-0.157865	-0.442749	-0.174803	-0.122691	0.348103	1.65822	-1.52242	0.729637	0.976534	0.288204	6.1226
RN00479	SEQ00294	GAGAGGATGAATCTCCATGCTCTGTGTCTGCTGCTCCTTCTCCTGGGTTC	NM_013092	Cma1	chymase 1		14	25627	NM_013092.1	Rn.10182	Rn.10182	1387173_at	A	A	A	A	A	A	A	A	A	A	0.0275039	0.44038	0.433125	0.188217	-0.167129	-0.131304	-0.0862331	-0.142446	-0.28316	-0.160412	0.593224	0.641177	0.0661245	1.65822	-3.91867	0.729637	0.972943	0.180242	29.816
RN00480	seq00294	GAGGGAGAATTAACTCTGGATCTCGGGCCAGTGTGTGAGGAAATCTGGAG	NM_013092	Cma1	chymase 1		14	25627	NM_013092.1	Rn.10182	Rn.10182	1387173_at	A	A	A	A	A	A	A	A	A	A	-0.366053	-0.479598	-0.211178	1.74976	-0.128556	-0.273757	-0.230157	-0.493977	-0.379665	-0.515833	-0.166646	-0.109729	0.454702	1.65822	-1.13701	0.729637	0.974647	0.365013	5.65955
RN00481	seq00295	AAATTGGATTATTACTACGAAACTGTTAGTCCTAGTTATCTAAGCAGTCTTCTCTTGGAGG	NM_013082	Sdc2	syndecan 2	cytoskeletal protein binding; integral to membrane; membrane	6	25615	NM_013082.1	Rn.11127	Rn.11127	1370166_at	2.5	-2.2	-0.7	0.9	-4.8	-7.1	-5	-5.7	-5.4	-4.3	2.24447	-0.497408	0.0909274	0.82357	-0.360734	-0.322942	-0.139197	-0.322045	-0.665383	-0.53232	0.895392	0.780207	0.78278	9.984	-0.353322	3.31962	0.997691	0.361363	1.74203
RN00482	SEQ00295	TCTTTGTTAATTTATCTCTTGTTCCTCTTCTCTGCCCTCCCTTCTTGTCTCCTCCCT	NM_013082	Sdc2	syndecan 2	cytoskeletal protein binding; integral to membrane; membrane	6	25615	NM_013082.1	Rn.11127	Rn.11127	1370166_at	2.5	-2.2	-0.7	0.9	-4.8	-7.1	-5	-5.7	-5.4	-4.3	-0.337041	0.279171	-0.12211	-0.188874	-0.331389	-0.15318	-0.075518	-0.0441404	0.109868	0.045707	-0.413204	-0.30253	0.0367089	9.984	-4.76772	3.31962	0.981991	0.378492	6.99845
RN00483	seq00295	TTTAAGCCTTTGAAGTGCCTATGATTCTATGTAACTTGTTGCAGACTGGTGTTAATGAGT	NM_013082	Sdc2	syndecan 2	cytoskeletal protein binding; integral to membrane; membrane	6	25615	NM_013082.1	Rn.11127	Rn.11127	1370166_at	2.5	-2.2	-0.7	0.9	-4.8	-7.1	-5	-5.7	-5.4	-4.3	2.57816	-1.33528	-0.281728	1.117	-0.903617	-0.773086	-0.442977	-0.523968	-1.25509	-1.23806	0.883251	0.769288	1.53493	9.984	0.618178	3.31962	0.953449	0.218767	26.9878
RN00484	SEQ00296	ATTACCATCAGACCTCAGCAGGATCATACTGGAACAGAACCTGATCATACCTGTGACAA	NM_013016	Ptpns1	"protein tyrosine phosphatase, non-receptor type substrate 1"	actin filament organization; cell migration; cell motility; cell-matrix adhesion; extracellular space; integral to membrane; phosphoprotein amino acid binding; protein binding	6	25528	NM_013016.2	Rn.53971	Rn.53971	1367881_at	-3.1	-4.4	-2.7	-3.2	1	0.8	0.8	0.9	0.9	1	-1.27445	-0.736071	-0.295241	0.909896	0.496679	0.486232	0.32822	0.384146	0.211979	0.0245831	0.542614	0.546679	0.426258	5	-1.2302	2.32193	0.979722	0.140377	7.12543
RN00485	seq00297	GCTTTCCAGCTTGCAGAAGTCGCCTACTTGTGGGTCTAGGGTAATGAACACATAGATC	NM_013013	Psap	prosaposin	extracellular space; lysosome; sphingolipid metabolism	1.4	25524	NM_013013.1	Rn.2130	Rn.97173	1369929_at	-1.1	-0.4	-1.1	-1.1	0.5	0.2	0.6	0.1	0.5	0.9	-1.15708	-0.771536	-1.17759	-1.10195	0.618407	0.690322	0.856881	0.145642	0.461508	0.551509	0.980642	0.952038	0.732066	0.603222	-0.449955	-0.729239	1.00429	0.47012	6.0918
RN00486	seq00297	GGGTTCTGTGAGGTGTGCAAGAAGCTGGTCATCTATTTGGAACATAACCTGGAGAAAA	NM_013013	Psap	prosaposin	extracellular space; lysosome; sphingolipid metabolism	1.4	25524	NM_013013.1	Rn.2130	Rn.97173	1369929_at	-1.1	-0.4	-1.1	-1.1	0.5	0.2	0.6	0.1	0.5	0.9	-0.852482	-0.813466	-0.942296	-0.715573	0.786967	0.551877	0.935231	0.320428	0.560146	0.779559	0.97907	0.947206	0.619317	0.603222	-0.69125	-0.729239	0.956902	0.500683	7.07798
RN00487	SEQ00297	GGTTCTGTGAGGTGTGCAAGAAGCTGGTCATCTATTTGGAACATAACCTGGAGAA	NM_013013	Psap	prosaposin	extracellular space; lysosome; sphingolipid metabolism	1.4	25524	NM_013013.1	Rn.2130	Rn.97173	1369929_at	-1.1	-0.4	-1.1	-1.1	0.5	0.2	0.6	0.1	0.5	0.9	-1.65132	-0.843062	-1.24724	-1.42107	0.608717	0.441318	0.740542	0.140649	0.608051	0.574309	0.987238	0.968855	0.9362	0.603222	-0.0951109	-0.729239	0.898673	0.317662	3.43854
RN00488	seq00298	AGGGAATCTTTCTGAAGCCACACTCATCTGACACACGTACACTTAAACCTGTCTCTTC	NM_012998	P4hb	"prolyl 4-hydroxylase, beta polypeptide"	electron transport; electron transporter activity; endoplasmic reticulum; extracellular space; isomerase activity; peptidyl-proline hydroxylation to 4-hydroxy-L-proline; procollagen-proline 4-dioxygenase activity; protein disulfide isomerase activity	4	25506	NM_012998.1	Rn.4234	Rn.4234	1367635_at	0.8	-1.2	-0.4	-0.4	0.4	0.2	0.2	0.3	0.3	0.5	1.39031	-1.2384	-0.391418	0.0820189	0.261861	0.246601	0.43595	0.211731	0.0853445	0.0697643	0.836698	0.873604	0.429983	0.335667	-1.21765	-1.5749	1.0407	0.275656	8.25072
RN00489	seq00298	ATTTCACACTGGTAATGTCTTTCCTGTTAGAGAGGTTTATGCTATCACTTCAGATTTCGTCT	NM_012998	P4hb	"prolyl 4-hydroxylase, beta polypeptide"	electron transport; electron transporter activity; endoplasmic reticulum; extracellular space; isomerase activity; peptidyl-proline hydroxylation to 4-hydroxy-L-proline; procollagen-proline 4-dioxygenase activity; protein disulfide isomerase activity	4	25506	NM_012998.1	Rn.4234	Rn.4234	1367635_at	0.8	-1.2	-0.4	-0.4	0.4	0.2	0.2	0.3	0.3	0.5	1.25428	-1.4661	-0.600277	-0.123163	0.292241	0.357439	0.467058	0.415141	0.253698	0.368889	0.942533	0.965764	0.528179	0.335667	-0.920901	-1.5749	0.982718	0.297578	8.34975
RN00490	SEQ00298	TTTAGAGCCAGATATGGAAGAAGACGACGATCAGAAAGCCGTGAAGGATGAACTGT	NM_012998	P4hb	"prolyl 4-hydroxylase, beta polypeptide"	electron transport; electron transporter activity; endoplasmic reticulum; extracellular space; isomerase activity; peptidyl-proline hydroxylation to 4-hydroxy-L-proline; procollagen-proline 4-dioxygenase activity; protein disulfide isomerase activity	4	25506	NM_012998.1	Rn.4234	Rn.4234	1367635_at	0.8	-1.2	-0.4	-0.4	0.4	0.2	0.2	0.3	0.3	0.5	1.15352	-0.553319	0.119917	0.0942719	0.353843	0.658275	0.274899	0.270404	-0.0189795	0.455617	0.808813	0.873724	0.198496	0.335667	-2.33281	-1.5749	0.930794	0.43281	0.0675994
RN00491	SEQ00299	CAAGTCCATCAACATATCAGGCGTGGTCTTGCCAGATGCTAAGAGGTTCCATATC	NM_012977	Lgals9	"lectin, galactose binding, soluble 9"	heterophilic cell adhesion; ion transport; sugar binding	8	25476	NM_012977.1	Rn.10706	Rn.10706	1387027_a_at	2.5	-0.9	0.8	0.1	-3.4	-3.5	A	-3.2	-4.7	-1.9	1.68899	-0.249293	1.22379	-0.154939	-0.225507	-0.228272	-0.110655	-0.0759391	-0.323235	-0.248973	0.92344	0.810746	0.50622	5.10178	-0.982162	2.351	0.757209	0.606268	6.95216
RN00492	SEQ00300	AGAGAGATTTGGTGCCACTATGAATTTGAAATTACGAAGCAGTGATGATCTTATACCC	NM_012922	Casp3	caspase 3	apoptosis; caspase activity; cysteine-type peptidase activity; cytoplasm; hydrolase activity; induction of apoptosis; necrosis; peptidase activity; proteolysis and peptidolysis	13	25402	NM_012922.1	Rn.10562	Rn.10562	1387690_at	A	A	A	A	A	A	A	A	A	A	-0.549401	-0.874372	-1.16808	-1.11105	0.555644	0.423827	0.490796	-0.0679518	0.194673	0.0935242	0.944358	0.760141	0.448972	1.80844	-1.1553	0.854749	0.964658	0.424864	23.3309
RN00493	seq00301	CAGTCTTGCAACAGCCAGCCCCTAAGCCACAAGGTCTATATGAGGAACTTTAAGTATC	NM_012908	Tnfsf6	"tumor necrosis factor (ligand) superfamily, member 6"		13	25385	NM_012908.1	Rn.9725	Rn.9725	1387587_at	0.8	0.4	0.6	0.3	0.4	0.1	A	0.4	0.1	0.5	-0.211585	0.313583	-0.375766	-0.781792	0.215004	-0.0146005	0.465158	0.183219	0.535424	0.729541	-0.256389	-0.00916958	0.210979	0.0804444	-2.24483	-3.63586	0.998234	0.290927	24.8764
RN00494	seq00301	GGGCAGTATTTAATCTTACCGTTGCTGACCATTTATATGTCAACATATCTCAACTCTCTC	NM_012908	Tnfsf6	"tumor necrosis factor (ligand) superfamily, member 6"		13	25385	NM_012908.1	Rn.9725	Rn.9725	1387587_at	0.8	0.4	0.6	0.3	0.4	0.1	A	0.4	0.1	0.5	-0.0965988	0.908066	-0.265021	-1.6981	0.314513	-0.283206	0.54626	-0.109467	0.606196	0.550364	0.0508003	0.223921	0.547246	0.0804444	-0.869738	-3.63586	0.9316	0.40943	41.6361
RN00495	SEQ00301	TGTGGTATGACTATACAAGGGTGAGAAAGGATGCTAGGTTTCATGGATAAGCTAGAGAC	NM_012908	Tnfsf6	"tumor necrosis factor (ligand) superfamily, member 6"		13	25385	NM_012908.1	Rn.9725	Rn.9725	1387587_at	0.8	0.4	0.6	0.3	0.4	0.1	A	0.4	0.1	0.5	-0.459415	-0.528265	-0.260559	-0.314507	0.4251	0.334045	0.360714	0.325818	0.258718	0.365605	-0.648178	-0.151305	0.151152	0.0804444	-2.72592	-3.63586	0.678369	0.439718	61.3588
RN00496	seq00302	CCGGAAGGTTCTGTGCCTACGTAGAGGATACGGTATGGAGGATGCGGACGCCATAGAG	NM_012882	Sstr5	somatostatin receptor 5	G-protein coupled receptor activity; G-protein coupled receptor protein signaling pathway; integral to membrane; receptor activity; rhodopsin-like receptor activity	4	25354	NM_012882.1	Rn.9985	Rn.91342	1387468_at	A	A	A	A	A	0.9	A	A	A	A	-0.00131769	0.69534	-0.23323	-1.00787	0.176288	-0.18211	0.323702	-0.0640219	0.264984	0.369132	0.519307	0.531449	0.213519	0.462667	-2.22757	-1.11195	0.986367	0.236401	15.0955
RN00497	seq00302	CTCCAGGCCTCCACGGTGTTGTCTTCTGGGATCTGAGAGTTTGCTGAGATGCATTCAC	NM_012882	Sstr5	somatostatin receptor 5	G-protein coupled receptor activity; G-protein coupled receptor protein signaling pathway; integral to membrane; receptor activity; rhodopsin-like receptor activity	4	25354	NM_012882.1	Rn.9985	Rn.91342	1387468_at	A	A	A	A	A	0.9	A	A	A	A	-0.235162	0.666172	0.0671455	-0.275996	-0.193158	-0.38625	-0.0250497	-0.149933	0.121738	0.0267747	0.349438	0.053546	0.0877987	0.462667	-3.50966	-1.11195	0.965468	0.163007	28.8559
RN00498	SEQ00302	GAAGGTGACTCGCATGGTGGTGGTCGTGGTGCTGGTGTTTGTGGGCTGCTGGCTG	NM_012882	Sstr5	somatostatin receptor 5	G-protein coupled receptor activity; G-protein coupled receptor protein signaling pathway; integral to membrane; receptor activity; rhodopsin-like receptor activity	4	25354	NM_012882.1	Rn.9985	Rn.91342	1387468_at	A	A	A	A	A	0.9	A	A	A	A	0.357779	0.228282	0.183554	-0.00269188	-0.146708	0.0642549	-0.144621	-0.0770983	-0.0681091	0.0199984	-0.0137998	-0.0307278	0.0282417	0.462667	-5.14603	-1.11195	0.881545	0.316532	51.1674
RN00499	SEQ00303	CACACACACTGGGGAGTCTGAGTCAGGAGAGTGAGGCAGGCTATTTGATAATTGT	NM_012870	Tnfrsf11b	"tumor necrosis factor receptor superfamily, member 11b"	apoptosis; cytokine activity; extracellular matrix; extracellular space; receptor activity; signal transduction	5	25341	NM_012870.1	Rn.9792	Rn.9792	1369407_at	A	A	A	3.7	A	A	A	A	A	A	0.812122	0.156717	0.0514776	-0.169356	-0.0191661	-0.0416935	0.0131962	-0.0807942	-0.232974	-0.253644	0.0862773	0.267004	0.0930322	4.76544	-3.42613	2.25261	0.947222	0.245642	11.7776
RN00500	SEQ00304	CTGTTGGGCTCTTTTCCTTGTTGTCTCAGAAGAAATGGGTTAAAGCAGGCGATCACAT	NM_012842	Egf	epidermal growth factor	calcium ion binding; extracellular space; growth factor activity; integral to membrane; membrane	4	25313	NM_012842.1	Rn.6075	Rn.6075	1368325_at	-1.5	-2.6	-4.3	2.4	-5.6	-6.8	-2.5	-5	-4.8	-4.8	0.168964	-0.483934	-0.354478	0.500362	0.294001	0.439207	0.180161	0.245677	0.0834582	-0.0202846	0.306204	0.0605926	0.10082	6.90722	-3.31015	2.78811	1.02147	0.116621	81.4944
RN00501	seq00304	GGGAGCAGACAGAAGGTACCGAAAGTGAAATAGCAAACCAGGCTGAAGGGTGGTAGAG	NM_012842	Egf	epidermal growth factor	calcium ion binding; extracellular space; growth factor activity; integral to membrane; membrane	4	25313	NM_012842.1	Rn.6075	Rn.6075	1368325_at	-1.5	-2.6	-4.3	2.4	-5.6	-6.8	-2.5	-5	-4.8	-4.8	-0.432571	-0.413662	-0.203533	1.26344	-0.0335378	-0.17912	0.00763449	-0.271029	-0.389182	-0.227381	0.85743	0.682791	0.24762	6.90722	-2.0138	2.78811	0.957597	0.403781	2.09684
RN00502	seq00304	TTTTGCCTTCTGAATTGTGATTAGTGAAAATAATTGTAACTTAGAGTCCGATTTATTC	NM_012842	Egf	epidermal growth factor	calcium ion binding; extracellular space; growth factor activity; integral to membrane; membrane	4	25313	NM_012842.1	Rn.6075	Rn.6075	1368325_at	-1.5	-2.6	-4.3	2.4	-5.6	-6.8	-2.5	-5	-4.8	-4.8	-0.531642	-0.449708	-0.52874	1.57844	-0.767224	-0.639289	-0.4696	-0.273096	-1.21953	-1.05699	0.926413	0.80754	0.583794	6.90722	-0.776467	2.78811	0.999864	0.278923	13.2385
RN00503	seq00305	AAATGATCTTCGCTGGAATTAAGAAGAAGGGAGAAAGGGCAGACCTAATAGCTTATCTT	NM_012839	Cycs	"cytochrome c, somatic"	caspase activation via cytochrome c; electron transport; electron transporter activity; mitochondrial electron transport chain; mitochondrion	13	25309	NM_012839.1	Rn.2202	Rn.2202	1369939_at	-0.3	0.7	0.4	0.4	-0.8	-0.5	-0.8	-0.5	-0.7	-0.7	-0.352431	1.26736	1.18225	1.57958	-0.901653	-0.52318	-0.545959	-0.149376	-0.895649	-0.711042	0.967866	0.96576	0.926422	0.319556	-0.110258	-1.64586	1.02986	0.388726	31.473
RN00504	seq00305	GAAGACAGGCCAGGCTGCTGGATTCTCTTACACAGATGCCAACAAGAACAAAGGTATC	NM_012839	Cycs	"cytochrome c, somatic"	caspase activation via cytochrome c; electron transport; electron transporter activity; mitochondrial electron transport chain; mitochondrion	13	25309	NM_012839.1	Rn.2202	Rn.2202	1369939_at	-0.3	0.7	0.4	0.4	-0.8	-0.5	-0.8	-0.5	-0.7	-0.7	-0.519597	0.850587	0.967349	1.26637	-0.92988	-0.644519	-0.447202	-0.413383	-0.948188	-0.61638	0.919914	0.934969	0.695223	0.319556	-0.524452	-1.64586	0.983023	0.296038	5.09749
RN00505	SEQ00305	GCTGGATTCTCTTACACAGATGCCAACAAGAACAAAGGTATCACCTGGGGAGAGGATA	NM_012839	Cycs	"cytochrome c, somatic"	caspase activation via cytochrome c; electron transport; electron transporter activity; mitochondrial electron transport chain; mitochondrion	13	25309	NM_012839.1	Rn.2202	Rn.2202	1369939_at	-0.3	0.7	0.4	0.4	-0.8	-0.5	-0.8	-0.5	-0.7	-0.7	-0.210065	1.52799	1.12525	1.23682	-0.468915	-0.134388	0.0578733	-0.0652425	-0.255996	0.163281	0.907218	0.948628	0.514058	0.319556	-0.959997	-1.64586	1.019	0.51932	16.7399
RN00506	SEQ00306	AAACAGTGGCGGATTTCTCTAGCTGCTACATTTATTCTCATTCCTCATACATACCTTGA	NM_012804	Abcd3	"ATP-binding cassette, sub-family D (ALD), member 3"	ATP binding; ATP-binding cassette (ABC) transporter activity; ATPase activity; extracellular space; integral to membrane; membrane; nucleotide binding; peroxisome; peroxisome organization and biogenesis; transport	1.4	25270	NM_012804.1	Rn.7024	Rn.7024	1368057_at	1.3	0.1	0.5	1.3	-0.6	-0.8	-0.8	-0.5	-0.8	-0.7	-0.294493	0.849394	-0.187304	-1.29361	-0.157479	-0.57398	0.0151885	-0.557047	0.035648	0.126123	-0.361027	-0.332911	0.309278	0.728889	-1.69302	-0.456229	0.971042	0.141743	23.0114
RN00507	seq00306	ACTGAGTCGTTCTGAAGGCTCTCGTGTGGACAGCAGTGTGTGCAGTCTCTTACAGTCC	NM_012804	Abcd3	"ATP-binding cassette, sub-family D (ALD), member 3"	ATP binding; ATP-binding cassette (ABC) transporter activity; ATPase activity; extracellular space; integral to membrane; membrane; nucleotide binding; peroxisome; peroxisome organization and biogenesis; transport	1.4	25270	NM_012804.1	Rn.7024	Rn.7024	1368057_at	1.3	0.1	0.5	1.3	-0.6	-0.8	-0.8	-0.5	-0.8	-0.7	-0.216068	0.964649	1.06686	1.20533	-0.770725	-0.553936	-0.591311	-0.405116	-0.842751	-0.552161	0.681081	0.761522	0.661071	0.728889	-0.597123	-0.456229	1.03399	0.323029	10.824
RN00508	seq00306	CTGGAACCACGAGTGACTTTGCACAAAGGAGGGCTGAGAGCGGACTTGATCAGTAAGT	NM_012804	Abcd3	"ATP-binding cassette, sub-family D (ALD), member 3"	ATP binding; ATP-binding cassette (ABC) transporter activity; ATPase activity; extracellular space; integral to membrane; membrane; nucleotide binding; peroxisome; peroxisome organization and biogenesis; transport	1.4	25270	NM_012804.1	Rn.7024	Rn.7024	1368057_at	1.3	0.1	0.5	1.3	-0.6	-0.8	-0.8	-0.5	-0.8	-0.7	0.00988535	1.32837	1.302	1.25378	-0.629436	-0.419789	-0.459124	-0.103296	-0.745082	-0.566272	0.675615	0.748601	0.734137	0.728889	-0.445878	-0.456229	1.01328	0.365752	6.63161
RN00509	SEQ00307	GAGTATGTCAGGAAGAAGCCAAAATTGAAAGAGGTCCAGGTGAGGTTAGAGGAGCA	NM_012801	Pdgfa	"platelet derived growth factor, alpha"	cell growth and/or maintenance; cell proliferation; extracellular space; growth factor activity; membrane; regulation of cell cycle	4	25266	NM_012801.1	Rn.10999	Rn.10999	1370427_at	-1	1.5	1.4	2.1	-6	-5.1	A	-5.3	-6.2	-4.1	0.24202	0.738496	-0.0905502	0.105765	0.188887	0.160242	0.295524	0.0759335	0.544032	0.592589	-0.327725	-0.298182	0.0678887	10.9094	-3.88068	3.44751	0.842244	0.325878	11.0088
RN00510	seq00308	AAAGGTGGAACGGAACAGAAATAGTATGGTCTTGGCTCTGCAACGTCTGGAGGACAAG	NM_012796	Gstt2	"glutathione S-transferase, theta 2"	glutathione transferase activity	12	29487	NM_012796.1	Rn.10708	Rn.87212	1368409_at	2.3	-0.7	-0.2	1.7	-2.6	-2.6	-1.3	-1.7	-1.6	-2.2	1.29649	-1.08712	-0.400297	0.0080506	0.336196	0.218473	0.298723	0.330817	0.253653	0.176432	0.342973	0.235243	0.363668	2.921	-1.4593	1.54646	0.951567	0.458627	16.5468
RN00511	seq00308	CATGCTTCTCTTGAGGTACAGTATGCACAACCAATAGGAGACCCAAGTCAATAATATA	NM_012796	Gstt2	"glutathione S-transferase, theta 2"	glutathione transferase activity	12	29487	NM_012796.1	Rn.10708	Rn.87212	1368409_at	2.3	-0.7	-0.2	1.7	-2.6	-2.6	-1.3	-1.7	-1.6	-2.2	1.8238	-0.754536	-0.144883	0.935053	0.137405	0.295185	0.109842	0.144516	-0.0433118	0.225739	0.747657	0.631507	0.470896	2.921	-1.08652	1.54646	0.976286	0.461236	14.3406
RN00512	SEQ00308	GGAACGGAACAGAAATAGTATGGTCTTGGCTCTGCAACGTCTGGAGGACAAGTTC	NM_012796	Gstt2	"glutathione S-transferase, theta 2"	glutathione transferase activity	12	29487	NM_012796.1	Rn.10708	Rn.87212	1368409_at	2.3	-0.7	-0.2	1.7	-2.6	-2.6	-1.3	-1.7	-1.6	-2.2	0.97389	-0.334524	-0.221929	-0.179578	-0.163461	-0.346689	-0.31541	-0.332861	-0.387888	-0.456535	0.717736	0.682989	0.171825	2.921	-2.54099	1.54646	0.80949	0.466346	3.21978
RN00513	SEQ00309	AGACTTCTGACAGTACCTTCCTTGTATTCATGTCTCATGGTCTCCAGGAGGGAATATGTG	NM_012762	Casp1	caspase 1	apoptosis; apoptosis regulator activity; caspase activity; cysteine-type peptidase activity; hydrolase activity; intracellular; proteolysis and peptidolysis	13	25166	NM_012762.2	Rn.37508	Rn.37508	1369186_at	-1.9	-2.7	-1.5	-1.4	0.7	0.9	0.4	1.1	0.9	1.1	-0.269143	-0.252087	-0.21901	-0.341443	0.195198	0.215547	0.172154	0.111614	0.0713618	0.153183	0.922104	0.92739	0.0503451	2.136	-4.31201	1.09491	0.660206	0.527358	7.31695
RN00514	seq00309	CAAGACTTCTGACAGTACCTTCCTTGTATTCATGTCTCATGGTCTCCAGGAGGGAATATGTG	NM_012762	Casp1	caspase 1	apoptosis; apoptosis regulator activity; caspase activity; cysteine-type peptidase activity; hydrolase activity; intracellular; proteolysis and peptidolysis	13	25166	NM_012762.2	Rn.37508	Rn.37508	1369186_at	-1.9	-2.7	-1.5	-1.4	0.7	0.9	0.4	1.1	0.9	1.1	-1.01348	-1.32221	-0.674315	-1.07186	0.575813	0.538438	0.296899	0.717798	0.828831	0.928284	0.977108	0.981826	0.794298	2.136	-0.332248	1.09491	-1	10	-1
RN00515	seq00309	TCCCTCAAGTTTTGCCCTTTAGAAATAGCCCAGAAGTTATGGAAAGAAAATCATTCAGAGA	NM_012762	Casp1	caspase 1	apoptosis; apoptosis regulator activity; caspase activity; cysteine-type peptidase activity; hydrolase activity; intracellular; proteolysis and peptidolysis	13	25166	NM_012762.2	Rn.37508	Rn.37508	1369186_at	-1.9	-2.7	-1.5	-1.4	0.7	0.9	0.4	1.1	0.9	1.1	-0.248599	-0.43587	-0.231165	-0.185945	0.414833	0.637023	0.401105	0.185662	0.834909	1.04268	0.898254	0.896578	0.257138	2.136	-1.95939	1.09491	0.964525	0.251395	7.59087
RN00516	SEQ00310	ACCCTAACCTTTGAAGACTCTGTATTTCCAGCATTTGTACCCTACCCTTGAAGACTCTGT	NM_012760	Plagl1	pleiomorphic adenoma gene-like 1		9	25157	NM_012760.1	Rn.6977	Rn.6977	1387122_at	A	A	A	3	A	A	A	A	A	A	0.328571	0.871515	0.813844	0.370453	0.103962	-0.130578	0.107761	0.416985	0.197923	0.0241349	0.476842	0.270938	0.10626	3.87556	-3.23433	1.9544	1.02354	0.133515	14.1957
RN00517	seq00310	TACCCTAACCTTTGAAGACTCTGTATTTCCAGCATTTGTACCCTACCCTTGAAGACTCTGT	NM_012760	Plagl1	pleiomorphic adenoma gene-like 1		9	25157	NM_012760.1	Rn.6977	Rn.6977	1387122_at	A	A	A	3	A	A	A	A	A	A	-0.629593	-0.0735456	0.463109	-0.103786	-0.0819553	0.266458	0.203148	0.156669	0.25807	0.559848	-0.105248	-0.173949	0.11632	3.87556	-3.10383	1.9544	1.0031	0.11038	6.89927
RN00518	seq00310	TTCCCAGCATTTGTACCCTAACCCTTGAAGACCCTGTATTTCGTTTGTAAGACTTTTCCC	NM_012760	Plagl1	pleiomorphic adenoma gene-like 1		9	25157	NM_012760.1	Rn.6977	Rn.6977	1387122_at	A	A	A	3	A	A	A	A	A	A	-0.337807	0.527485	0.549117	0.404962	0.0176326	-3.77e-05	-0.175559	-0.0819913	-0.16912	0.135606	0.72475	0.666156	0.0963313	3.87556	-3.37585	1.9544	0.979329	0.160874	48.1992
RN00519	seq00311	CACCCCTGAGTAAATCTGATTTCAAAAGTCACAACGGCAAAGCATTTCCCAGTGTCTT	NM_012752	Cd24	CD24 antigen	defense response; extracellular space; membrane; plasma membrane	8	25145	NM_012752.1	Rn.6007	Rn.6007	1369953_a_at	-3.6	1.3	-3.7	2.5	-4.4	-6	-3.6	-5.8	-5	-10	-0.544392	1.03824	0.111017	1.40328	-1.27083	-0.900455	-0.806593	-0.982769	-1.05149	-1.19863	0.909227	0.889356	0.908248	12.7623	-0.138842	3.67382	1.00791	0.166964	15.3009
RN00520	seq00311	CATGGTCACACACTGATGCTTGCCATTCTGGGATCTAATACGGTCACAGTAGTCTTGATAA	NM_012752	Cd24	CD24 antigen	defense response; extracellular space; membrane; plasma membrane	8	25145	NM_012752.1	Rn.6007	Rn.6007	1369953_a_at	-3.6	1.3	-3.7	2.5	-4.4	-6	-3.6	-5.8	-5	-10	-1.05826	1.1207	-0.153604	1.79861	-0.751758	-0.530843	-0.499917	-0.521343	-0.939295	-1.15442	0.944876	0.874216	0.943821	12.7623	-0.0834151	3.67382	1.02927	0.183838	11.2424
RN00521	SEQ00311	TTTAATAGGCTAAACTCTAGGTGAAGTCCCACGTCGTTGACCTCTAGTTCTTCTCTCCG	NM_012752	Cd24	CD24 antigen	defense response; extracellular space; membrane; plasma membrane	8	25145	NM_012752.1	Rn.6007	Rn.6007	1369953_a_at	-3.6	1.3	-3.7	2.5	-4.4	-6	-3.6	-5.8	-5	-10	-0.430916	0.470397	0.135015	0.747802	-0.23961	-0.221012	-0.11816	-0.108054	-0.157443	-0.13412	0.917619	0.765986	0.128751	12.7623	-2.95735	3.67382	1.01166	0.172681	135.389
RN00522	SEQ00312	CATGTCATTTGCTGAAATCATCATGGGCTATAAGATCATGGACGCTACCAACATCCTGG	NM_012747	Stat3	signal transducer and activator of transcription 3	DNA binding; JAK-STAT cascade; acute-phase response; cytoplasm; intracellular signaling cascade; nucleus; protein binding; regulation of transcription from Pol II promoter; regulation of transcription, DNA-dependent; signal transducer activity; signal transduction; transcription factor activity; transcription from Pol II promoter; transcriptional activator activity	9	25125	NM_012747.1	Rn.10247	Rn.10247	1370224_at	0.1	-0.8	0.1	0.3	0.5	0.5	0.4	0.2	0.5	0.2	0.614534	-0.10374	-0.0899181	-0.0108938	0.0859229	0.102013	0.175864	0.0840766	0.0350602	0.0885619	0.394292	0.272784	0.0405719	0.148889	-4.62338	-2.74769	0.788656	0.443673	3.32781
RN00523	SEQ00313	CAAGATTAACGACCAGAAGTGGTATGTCATCTCGTCGTCCATCGGCTCCTTCTTC	NM_012739	Adra2a	"adrenergic receptor, alpha 2a"	ATP binding; G-protein coupled receptor activity; G-protein coupled receptor protein signaling pathway; adrenoceptor activity; alpha2-adrenergic receptor activity; integral to membrane; plasma membrane; rhodopsin-like receptor activity	4	25083	NM_012739.2	Rn.44299	Rn.127118	1387708_at	A	A	A	A	A	A	A	A	A	A	0.139971	0.798613	0.445213	0.697625	-0.0653084	-0.0915738	-0.047939	0.106254	0.014588	0.0893868	0.0771945	0.108978	0.104581	1.36322	-3.25731	0.447021	0.855746	0.396566	31.331
RN00524	seq00313	CTTCACGTTCGTGCTGGCGGTGGTGATCGGCGTGTTCGTGGTGTGTTGGTTCCCGTTCTTT	NM_012739	Adra2a	"adrenergic receptor, alpha 2a"	ATP binding; G-protein coupled receptor activity; G-protein coupled receptor protein signaling pathway; adrenoceptor activity; alpha2-adrenergic receptor activity; integral to membrane; plasma membrane; rhodopsin-like receptor activity	4	25083	NM_012739.2	Rn.44299	Rn.127118	1387708_at	A	A	A	A	A	A	A	A	A	A	0.546628	0.179636	-0.255874	0.257885	0.164802	0.218115	0.370752	0.203367	0.155366	0.34563	0.307175	-0.463655	0.0424668	1.36322	-4.55752	0.447021	1.00771	0.209599	17.677
RN00525	seq00313	GAAGTGGTATGTCATCTCGTCGTCCATCGGCTCCTTCTTCGCGCCTTGCCTCATCATG	NM_012739	Adra2a	"adrenergic receptor, alpha 2a"	ATP binding; G-protein coupled receptor activity; G-protein coupled receptor protein signaling pathway; adrenoceptor activity; alpha2-adrenergic receptor activity; integral to membrane; plasma membrane; rhodopsin-like receptor activity	4	25083	NM_012739.2	Rn.44299	Rn.127118	1387708_at	A	A	A	A	A	A	A	A	A	A	0.390106	0.799578	0.925328	0.389298	-0.124964	-0.112139	-0.0941752	-0.11229	-0.130907	-0.0913866	0.362117	0.136881	0.170718	1.36322	-2.55031	0.447021	1.03917	0.134392	33.0872
RN00526	SEQ00314	CAAGACATCTCCAGAGTCTCTAGGTTATAGGTGCGGGTGGCAGCATTGAACAGTC	NM_012715	Adm	adrenomedullin	cAMP-mediated signaling; extracellular; hormone activity; response to wounding	4	25026	"NM_012715.1, NM_012715.1"	Rn.10232	Rn.10232	1387219_at	A	-0.7	0.9	0.2	-0.1	-0.6	0.8	-1.3	0.7	0.7	2.80771	-1.34523	-0.129098	-1.00971	-0.6335	-0.545717	-0.424532	-0.507996	-0.374539	-0.465072	-0.49478	-0.441476	1.2814	0.667111	0.357721	-0.584001	0.718078	0.675895	55.0808
RN00527	SEQ00316	TTTAGGATATAGAATGATACTACAGGTCTCATGTTGGCTGGGTGGCTGCGTGAGTG	NM_012649	Sdc4	syndecan 4	cytoskeletal protein binding; extracellular space; integral to membrane; membrane	6	24771	NM_012649.1	Rn.2029	Rn.2029	1367721_at	1.1	-0.3	-1	1.9	-1	-2	-1	-2.2	-1.3	-1	0.149819	0.401482	0.283011	0.3541	-0.188725	-0.116461	-0.163508	-0.0440751	-0.114459	-0.18069	0.649218	0.600535	0.0553606	1.64622	-4.175	0.719159	0.996586	-0.13598	128.499
RN00528	SEQ00317	CATTGGAGCTATGGTGGTTGTTGTGAGGAGGAGGAGGAGAAACACAGGCAGGTAC	NM_012645	RT1Aw2	RT1 class Ib gene(Aw2)		7	24737	NM_012645.1	Rn.39743	Rn.116787	1369110_x_at	-0.3	-1.6	-1	-0.9	0.8	0.5	0.7	0.5	0.7	0.8	0.301011	-1.67705	-0.747985	0.255122	0.453413	0.500667	0.59435	0.569806	0.506987	0.457834	0.90748	0.866894	0.553454	0.801778	-0.853466	-0.318726	0.935439	0.314348	111.033
RN00529	SEQ00318	CTTGCTCAGAAGTGTGTGGCTCTTGAGGCTGAAGAGACTGATGATGGTGCTCATG	NM_012637	Ptpn1	"protein tyrosine phosphatase, non-receptor type 1"	hydrolase activity; integral to membrane; phosphoprotein phosphatase activity; prenylated protein tyrosine phosphatase activity; protein amino acid dephosphorylation; protein-tyrosine-phosphatase activity; receptor activity	6	24697	NM_012637.1	Rn.11317	Rn.11317	1368645_at	-0.8	-0.3	-0.9	-1	0.9	0.9	0.9	0.8	0.7	0.5	0.150069	0.260917	0.123598	0.333103	0.0351293	0.1435	-0.0587723	0.110312	-0.101795	0.085433	-0.653161	-0.693621	0.01722	0.673444	-5.85977	-0.570369	0.929502	0.356394	14.4208
RN00530	seq00319	AGCCTAATTGGTTAGAAGGAAATGTGAAATTTAATGGAGTCATGTTCAACTATCCCACCCGA	NM_012623	Pgy1	P-glycoprotein/multidrug resistance 1	ATP binding; ATP-binding cassette (ABC) transporter activity; integral to membrane; membrane; nucleotide binding; transport; transporter activity	14	24646	NM_012623.2	Rn.82691	Rn.82691	1370583_s_at	0.4	A	A	0.1	0.6	0.3	A	-0.2	0.4	0.8	1.23205	-0.701004	-0.316016	0.289608	0.318151	0.0301722	0.337778	-0.0449932	0.502266	0.272693	0.687998	0.469559	0.26323	0.171222	-1.9256	-2.54606	0.960937	0.225585	7.46608
RN00531	seq00319	GTCAGACAGCCTCACATCTTACTTCTGGATGAAGCGACATCAGCTCTGGATACGGAGA	NM_012623	Pgy1	P-glycoprotein/multidrug resistance 1	ATP binding; ATP-binding cassette (ABC) transporter activity; integral to membrane; membrane; nucleotide binding; transport; transporter activity	14	24646	NM_012623.2	Rn.82691	Rn.82691	1370583_s_at	0.4	A	A	0.1	0.6	0.3	A	-0.2	0.4	0.8	0.956002	-0.159008	0.379432	0.162037	-0.236203	-0.252884	-0.116629	-0.289041	-0.0905059	-0.0190861	-0.0407316	0.240321	0.147081	0.171222	-2.76532	-2.54606	1.06286	0.0773729	60.6633
RN00532	SEQ00319	TGGTTAGAAGGAAATGTGAAATTTAATGGAGTCATGTTCAACTATCCCACCCGACCCAAC	NM_012623	Pgy1	P-glycoprotein/multidrug resistance 1	ATP binding; ATP-binding cassette (ABC) transporter activity; integral to membrane; membrane; nucleotide binding; transport; transporter activity	14	24646	NM_012623.2	Rn.82691	Rn.82691	1370583_s_at	0.4	A	A	0.1	0.6	0.3	A	-0.2	0.4	0.8	1.13521	0.217969	0.367372	-0.190772	-0.0362898	0.0989335	-0.0943522	-0.200721	-0.00605386	-0.102303	-0.0320754	0.111737	0.159665	0.171222	-2.64688	-2.54606	0.919214	0.306329	219.076
RN00533	SEQ00138	GGGAGAGTCGGCTCAACCTGGTGCAGAGAAACGTCAATGTATTCAAGTTCATTAT	NM_012595	Ldhb	lactate dehydrogenase B	ATP binding; L-lactate dehydrogenase activity; glycolysis; lactate dehydrogenase activity; oxidoreductase activity	1.1	24534	NM_012595.1	Rn.1785	Rn.1785	1370218_at	-4.7	-1.2	1	0.2	-2.1	-1.7	-2.1	-1.5	-2.3	-2.2	-2.15666	-0.764041	1.97395	0.423474	-1.22705	-0.856005	-0.814966	-0.339946	-1.39823	-1.04907	0.942701	0.940771	1.2811	2.34489	0.357377	1.22952	1.00399	0.286111	36.9765
RN00534	SEQ00321	CCTGGATGGCATTCAATGTTTAGGTGGAAATGGCTACATCAATGACTTCCCCATG	NM_012592	Ivd	isovaleryl coenzyme A dehydrogenase	acyl-CoA dehydrogenase activity; electron transport; isovaleryl-CoA dehydrogenase activity; mitochondrial matrix; mitochondrion; oxidoreductase activity	1.4	24513	NM_012592.1	Rn.147	Rn.147	1370232_at	0.7	0.9	1.1	0.5	-0.7	-0.5	-0.9	-0.6	-0.9	-0.7	0.540403	-0.636656	-0.137166	0.18331	0.402083	0.482032	0.515766	0.279918	0.541359	0.437976	-0.628291	-0.691501	0.143596	0.649889	-2.79991	-0.621735	0.93788	0.369505	118.269
RN00535	seq00321	GCTCTTCGTGAAGTCGGATTCTCCAGCCGTGCCAGCCAGTCAATCAAGAAAGCCTAAA	NM_012592	Ivd	isovaleryl coenzyme A dehydrogenase	acyl-CoA dehydrogenase activity; electron transport; isovaleryl-CoA dehydrogenase activity; mitochondrial matrix; mitochondrion; oxidoreductase activity	1.4	24513	NM_012592.1	Rn.147	Rn.147	1370232_at	0.7	0.9	1.1	0.5	-0.7	-0.5	-0.9	-0.6	-0.9	-0.7	-0.27134	1.21756	0.227641	-0.431433	-0.652702	-0.521398	-0.411393	-0.463179	-0.29633	-0.374528	0.552909	0.649643	0.301432	0.649889	-1.7301	-0.621735	1.01922	0.204962	35.7826
RN00536	seq00321	GTACGAGATCGGAGGTGGGACCAGTGAGGTGAGGCGGCTAGTCATTGGCAGAGCTTTC	NM_012592	Ivd	isovaleryl coenzyme A dehydrogenase	acyl-CoA dehydrogenase activity; electron transport; isovaleryl-CoA dehydrogenase activity; mitochondrial matrix; mitochondrion; oxidoreductase activity	1.4	24513	NM_012592.1	Rn.147	Rn.147	1370232_at	0.7	0.9	1.1	0.5	-0.7	-0.5	-0.9	-0.6	-0.9	-0.7	0.655883	-0.0717405	0.160793	0.496176	-0.100867	-0.0395948	-0.198608	0.0166307	0.125248	-0.0229844	0.657841	0.563781	0.0745358	0.649889	-3.74592	-0.621735	0.932278	0.33602	7.50117
RN00537	SEQ00322	TTTGTAAATTCTTATTCTAAGACGTGCTTTAAACTGAGTGTTGATAAAGGTCAGGGTGAA	NM_012586	Iapp	islet amyloid polypeptide	extracellular; extracellular space; hormone activity	1.4	24476	NM_012586.1	Rn.11394	Rn.11394	1387660_at	A	A	A	A	A	A	A	A	A	A	0.587042	-0.306245	-0.304072	-0.329985	0.0640051	-0.036231	0.156348	-0.0586663	-0.0835447	0.0603863	0.500405	0.443732	0.0752643	0.496556	-3.73189	-1.00997	0.634884	0.440844	1.85316
RN00538	seq00323	GCAGAGACGCCCCGAGGAAAATCCCAGATCAGCACTAGTTCATCCCAGACACCGCTCC	NM_012580	Hmox1	heme oxygenase 1	DNA damage response, signal transduction resulting in induction of apoptosis; heme oxidation; heme oxygenase (decyclizing) activity; integral to membrane; intracellular signaling cascade; microsome; oxidoreductase activity; phospholipase D activity; phospholipid metabolism; plasma membrane; small GTPase mediated signal transduction	12	24451		Rn.3160	Rn.3160	1370080_at	-4.4	-5.8	-5	-6.5	-0.1	-0.2	0.1	-0.5	0.7	1.1	-3.27999	-2.55392	-1.33262	-2.42839	-0.149604	-0.327389	0.0408514	-0.421776	1.25817	0.978055	0.876425	0.877005	2.33903	8.86933	1.22591	3.14883	0.946253	0.298352	13.2465
RN00539	seq00323	TGACAGAGGAACACAAAGACCAGAGTCCCTCACAGACAGAGTTTCTTCGCCAGAGGCC	NM_012580	Hmox1	heme oxygenase 1	DNA damage response, signal transduction resulting in induction of apoptosis; heme oxidation; heme oxygenase (decyclizing) activity; integral to membrane; intracellular signaling cascade; microsome; oxidoreductase activity; phospholipase D activity; phospholipid metabolism; plasma membrane; small GTPase mediated signal transduction	12	24451		Rn.3160	Rn.3160	1370080_at	-4.4	-5.8	-5	-6.5	-0.1	-0.2	0.1	-0.5	0.7	1.1	-2.97699	-2.82767	-2.58827	-2.83602	-0.124902	-0.206584	0.234993	-0.535821	1.46442	1.29282	0.960735	0.958969	3.05873	8.86933	1.61293	3.14883	0.927048	0.453053	20.2037
RN00540	SEQ00323	TTGTACCATATCTATACGGCCCTGGAAGAGGAGATAGAGCGAAACAAGCAGAACC	NM_012580	Hmox1	heme oxygenase 1	DNA damage response, signal transduction resulting in induction of apoptosis; heme oxidation; heme oxygenase (decyclizing) activity; integral to membrane; intracellular signaling cascade; microsome; oxidoreductase activity; phospholipase D activity; phospholipid metabolism; plasma membrane; small GTPase mediated signal transduction	12	24451		Rn.3160	Rn.3160	1370080_at	-4.4	-5.8	-5	-6.5	-0.1	-0.2	0.1	-0.5	0.7	1.1	-2.67843	-0.65353	-1.66381	-1.65562	-0.231763	-0.510984	-0.382941	-0.912506	0.205113	-0.117205	0.772699	0.772664	0.784607	8.86933	-0.349958	3.14883	0.99081	0.274547	32.3295
RN00541	SEQ00324	CACTTCCTGACAAGTCTGGGTACTTGAGCACATAAGAAGTAGGCGTGTGGCATTT	NM_012570	Glud1	glutamate dehydrogenase 1	amino acid metabolism; glutamate dehydrogenase [NAD(P)+] activity; mitochondrion; oxidoreductase activity	1.3	24399	NM_012570.1	Rn.55106	Rn.55106	1370200_at	1.5	-0.1	-0.3	0.8	-0.1	-0.1	-0.4	-0.2	-0.3	-0.3	1.25413	-0.296347	-0.372555	0.387297	0.182921	0.384478	0.375649	0.466768	0.384183	0.40682	0.586781	0.614202	0.199535	0.373889	-2.32528	-1.41932	0.953489	0.361224	185.202
RN00542	SEQ00325	GTGTTCCTTCACTAAGACAAGGCACCACTAACGTGTTTCTAAGCTCCAGAGTCTG	NM_012569	Gls	glutaminase	glutaminase activity; glutamine metabolism; hydrolase activity; mitochondrial inner membrane; mitochondrion	1.3	24398	NM_012569.1	Rn.5762	Rn.5762	1367805_at	-2.7	0	-0.5	1.2	1	-0.1	0.9	-0.3	0.7	0.5	0.00793035	0.420719	0.211636	0.189589	0.0403933	0.179412	0.0173602	0.19544	0.167643	0.0882566	0.0887809	0.117263	0.0150517	1.28678	-6.05393	0.363763	0.911426	0.315554	27.0927
RN00543	SEQ00326	TTGAAGCAGCAGTCCTAGGTATTAACTGGAGCATGTGTCAGAGTGTTGTTCCGTTAA	NM_012551	Egr1	early growth response 1	DNA binding; nucleic acid binding; nucleus; regulation of transcription, DNA-dependent; thymocyte differentiation; transcription factor activity	9	24330	NM_012551.1	Rn.9096	Rn.9096	1368321_at	-2.2	-2.2	-0.6	-1.8	0	-1.4	-0.1	-1	1.9	1.3	0.0603487	-0.219152	0.395762	0.00192098	-0.104516	-0.260101	-0.183178	-0.13104	-0.39376	-0.341022	-0.380096	-0.369239	0.0523271	1.981	-4.2563	0.986229	0.93932	0.122264	21.4166
RN00544	SEQ00327	GGTGAAGAAGAGAACTGACCTAACCGAAGCCTTTAATATGGACCCTGTTTATCTGAGG	NM_012545	Ddc	dopa decarboxylase	amino acid metabolism; aromatic-L-amino-acid decarboxylase activity; carboxy-lyase activity; catecholamine biosynthesis; lyase activity	1.3	24311	NM_012545.1	Rn.11064	Rn.11064	1368064_a_at	2	-1.5	0.3	1.2	-2.4	-2.8	-1.9	-3.5	-3	-2.7	2.32681	-1.3154	-1.13775	-0.670951	-1.50313	-1.29431	-1.26803	-1.11407	-1.36694	-1.80484	0.79355	0.747425	1.38099	3.67567	0.465705	1.87801	0.998079	0.0659994	25.514
RN00545	seq00328	CAAAGAGCACTACAGGACATTTGAGAAGGGCCACATCCGGGACATCACAGACAGCCTC	NM_012540	Cyp1a1	"cytochrome P450, 1a1"	electron transport; endoplasmic reticulum; extracellular space; membrane; microsome; mitochondrion; monooxygenase activity; oxidoreductase activity; oxidoreductase activity, acting on paired donors, with incorporation or reduction of molecular oxygen, reduced flavin or flavoprotein as one donor, and incorporation of one atom of oxygen	1.5	24296		Rn.10352	Rn.10352	1370269_at	A	A	A	4.4	A	A	A	A	A	A	-2.50116	-2.58307	-1.8779	-2.28058	-0.0446411	-0.21431	0.116806	-0.624642	1.28783	1.07933	-0.487326	-0.252123	2.12114	2.84178	1.08484	1.50679	0.879654	0.412344	5.39959
RN00546	SEQ00328	CTACAGGACATTTGAGAAGGGCCACATCCGGGACATCACAGACAGCCTCATTGAGCATT	NM_012540	Cyp1a1	"cytochrome P450, 1a1"	electron transport; endoplasmic reticulum; extracellular space; membrane; microsome; mitochondrion; monooxygenase activity; oxidoreductase activity; oxidoreductase activity, acting on paired donors, with incorporation or reduction of molecular oxygen, reduced flavin or flavoprotein as one donor, and incorporation of one atom of oxygen	1.5	24296		Rn.10352	Rn.10352	1370269_at	A	A	A	4.4	A	A	A	A	A	A	-0.29803	0.370694	0.165069	0.115596	0.153383	0.070067	0.160213	-0.0158474	0.406221	0.00748337	0.0203653	-0.0736912	0.0397204	2.84178	-4.65397	1.50679	0.609228	0.640201	16.7221
RN00547	seq00328	GACGTTATGACCACGATGACCAAGAGCTGCTCAGCATAGTCAATCTAAGCAATGAGTT	NM_012540	Cyp1a1	"cytochrome P450, 1a1"	electron transport; endoplasmic reticulum; extracellular space; membrane; microsome; mitochondrion; monooxygenase activity; oxidoreductase activity; oxidoreductase activity, acting on paired donors, with incorporation or reduction of molecular oxygen, reduced flavin or flavoprotein as one donor, and incorporation of one atom of oxygen	1.5	24296		Rn.10352	Rn.10352	1370269_at	A	A	A	4.4	A	A	A	A	A	A	-3.04745	-2.89378	-2.83865	-2.84813	-0.142098	-0.30072	0.325626	-0.626631	1.59877	1.2355	-0.47694	-0.201372	3.26955	2.84178	1.70909	1.50679	0.934101	0.413741	10.1982
RN00548	seq00329	GCGATTCTGCACTGGCCTCACTCAGATTGAAACTCTCTTCAAGTCTAAGAACTATGAG	NM_012529	Ckb	"creatine kinase, brain"	creatine kinase activity; kinase activity; plasma membrane; transferase activity; transferase activity, transferring phosphorus-containing groups	1.1	24264	NM_012529.2	Rn.1472	Rn.1472	1367740_at	-0.8	-0.3	2	1.7	-2.7	-2.7	A	-3.8	-3.7	-3.4	-0.301377	-1.19687	1.06551	1.55619	0.490791	-1.54328	1.1518	-0.605446	-0.66366	-1.07066	0.813593	0.866884	1.20646	4.61167	0.270782	2.20529	0.888765	0.529925	7.17858
RN00549	seq00329	GTGAGCCCCTTAGCCTCGCTGTAGAGACTTCTGTCGCCCTGGGTAGAGCCTTTATTTT	NM_012529	Ckb	"creatine kinase, brain"	creatine kinase activity; kinase activity; plasma membrane; transferase activity; transferase activity, transferring phosphorus-containing groups	1.1	24264	NM_012529.2	Rn.1472	Rn.1472	1367740_at	-0.8	-0.3	2	1.7	-2.7	-2.7	A	-3.8	-3.7	-3.4	-1.04906	-0.566801	1.37871	1.22669	-0.807048	-0.713942	-1.71517	-0.693502	-1.12089	-1.6849	0.974796	0.892204	1.13388	4.61167	0.181264	2.20529	-1	10	-1
RN00550	SEQ00329	TTGGCACAATGACAATAAGACGTTCCTGGTGTGGATCAACGAGGAGGACCACCTG	NM_012529	Ckb	"creatine kinase, brain"	creatine kinase activity; kinase activity; plasma membrane; transferase activity; transferase activity, transferring phosphorus-containing groups	1.1	24264	NM_012529.2	Rn.1472	Rn.1472																												1.04543	-0.532568	85.0647
RN00551	SEQ00330	CCAGGCTTTAGGGCTGTGATTTACACCTACCTTCTGCTTAAGTGATTTATTTCTCTCT	NM_012523	Cd53	CD53 antigen	integral to membrane; plasma membrane	8	24251	NM_012523.1	Rn.31988	Rn.31988	1368518_at	-3.9	-5.4	-3.1	-3.4	0.6	0.2	0.9	0.2	0.8	0.9	-1.38655	-0.773671	-0.582076	-0.816689	0.701816	0.153029	0.659549	0.263844	0.617642	0.670176	0.938583	0.930259	0.594865	5.92844	-0.749366	2.56765	0.695591	0.548306	44.0139
RN00552	seq00330	GTCATGGACTTCCCACATCAAGCAGAAGACAAACATTAACCAACTGATAGCAGTAACCA	NM_012523	Cd53	CD53 antigen	integral to membrane; plasma membrane	8	24251	NM_012523.1	Rn.31988	Rn.31988	1368518_at	-3.9	-5.4	-3.1	-3.4	0.6	0.2	0.9	0.2	0.8	0.9	-2.68587	-1.86768	-1.11808	-1.03001	1.49103	0.723538	1.44335	0.677885	1.25901	1.56896	0.965286	0.963522	2.48089	5.92844	1.31086	2.56765	0.956031	0.487445	0.506362
RN00553	seq00330	GTTACATCATCCACACATCCATCCATCCATCCATCCATCCATCCATCCATCCATCCATAAA	NM_012523	Cd53	CD53 antigen	integral to membrane; plasma membrane	8	24251	NM_012523.1	Rn.31988	Rn.31988	1368518_at	-3.9	-5.4	-3.1	-3.4	0.6	0.2	0.9	0.2	0.8	0.9	2.47769	-1.59394	-1.32372	-0.959253	0.486686	-0.112852	0.645327	0.0918633	0.435255	0.521638	0.323427	0.328615	1.38259	5.92844	0.467371	2.56765	0.999825	0.317459	12.6878
RN00554	seq00331	AAATAACTTTAGCACTGTTGAAACTTAATGTTTATTCCTGTGTAGTTGATTGGATTCCTTT	NM_012520	Cat	catalase	catalase activity; electron transport; oxidoreductase activity; peroxidase activity; peroxisome; response to oxidative stress	12	24248	NM_012520.1	Rn.3001	Rn.3001	1367995_at	1.1	-1.5	-0.4	0.4	-0.4	-0.6	-0.6	-0.6	0	-0.3	2.19031	-1.89801	-1.26166	-0.288693	0.19845	-0.0976444	0.539286	-0.00656135	0.379387	0.33285	0.738646	0.834549	1.18542	0.474333	0.2454	-1.07603	0.987598	0.337642	17.5264
RN00555	seq00331	GAAATTATGTTTATGCTGATACACAGTGATTTCACATAGGGTGATTTGTATTTGCTTACATT	NM_012520	Cat	catalase	catalase activity; electron transport; oxidoreductase activity; peroxidase activity; peroxisome; response to oxidative stress	12	24248	NM_012520.1	Rn.3001	Rn.3001	1367995_at	1.1	-1.5	-0.4	0.4	-0.4	-0.6	-0.6	-0.6	0	-0.3	1.6531	-2.83224	-1.28476	0.661853	0.263328	-0.275989	0.528961	0.00397619	0.637163	0.333586	0.729603	0.801948	1.53066	0.474333	0.614151	-1.07603	1.01231	0.373555	6.64699
RN00556	SEQ00331	TGGACCAGTACAACTCCCAGAAGCCTAAGAATGCAATTCACACCTACGTA	NM_012520	Cat	catalase	catalase activity; electron transport; oxidoreductase activity; peroxidase activity; peroxisome; response to oxidative stress	12	24248	NM_012520.1	Rn.3001	Rn.3001	1367995_at	1.1	-1.5	-0.4	0.4	-0.4	-0.6	-0.6	-0.6	0	-0.3	0.954869	-0.488444	-0.0724233	0.286208	0.0992205	0.0384823	0.134025	-0.0371929	0.163592	0.00503077	0.865804	0.949239	0.130845	0.474333	-2.93407	-1.07603	0.911544	0.202566	38.9803
RN00557	seq00332	AACGAGGTTCTGTGACCCTAGCCGCGTTCCCTCCTTAGTTCCTTTCGCCTACCCACCC	NM_012495	Aldoa	aldolase A	fructose-bisphosphate aldolase activity; glycolysis; lyase activity	1.1	24189	NM_012495.1	Rn.1774	Rn.1774	1367617_at	-3.8	0.6	-0.1	-0.9	-0.4	-0.7	-0.3	-0.7	-0.3	0.4	1.11856	-0.352719	0.00361896	0.433216	-0.263589	-0.419034	0.0825438	-0.0962728	0.330392	0.0717049	-0.841495	-0.801174	0.206245	1.47289	-2.27757	0.558649	1.03061	0.367827	6.84939
RN00558	SEQ00332	GTTATCAAGTCCAAGGGTGGTGTTGTGGGCATTAAGGTAGATAAGGGTGTAGTGC	NM_012495	Aldoa	aldolase A	fructose-bisphosphate aldolase activity; glycolysis; lyase activity	1.1	24189	NM_012495.1	Rn.1774	Rn.1774																												0.743269	0.515006	23.7894
RN00559	seq00332	TCTCTTCATCTCTAACCATGCCTACTAACCAGAGCTGATCTAAGGCTGCTCCATCGAC	NM_012495	Aldoa	aldolase A	fructose-bisphosphate aldolase activity; glycolysis; lyase activity	1.1	24189	NM_012495.1	Rn.1774	Rn.1774	1367617_at	-3.8	0.6	-0.1	-0.9	-0.4	-0.7	-0.3	-0.7	-0.3	0.4	-1.30147	1.01787	-0.913044	-0.987725	-0.827614	-1.11537	-0.962425	-0.960756	-0.473448	-0.73888	0.561517	0.579554	0.423624	1.47289	-1.23914	0.558649	1.01014	0.35128	2.91663
RN00560	SEQ00333	CATAGTTGACTTCACCATGGAACCCGTGTCTTCCTAAAGATGGCTGCACTATTCCTAAT	NM_031512	Il1b	interleukin 1 beta	cell proliferation; cytokine activity; extracellular; growth factor activity; immune response; inflammatory response; interleukin-1 receptor binding; regulation of cell cycle	5	24494	NM_031512.1	Rn.9869	Rn.9869	1398256_AT	-1	-4.1	-1.1	-0.8	0.8	0.5	-0.3	0.7	0.9	1.4	-0.000525627	0.267145	0.0358046	0.160651	0.0538022	0.0112452	0.11013	0.203525	0.00732529	0.0904242	-0.382935	-0.550842	0.0083321	2.55556	-6.9071	1.35364	0.907873	0.399267	32.2411
RN00561	seq00333	CATGGAACCCGTGTCTTCCTAAAGATGGCTGCACTATTCCTAATGCCTTCCCCAGGAC	NM_031512	Il1b	interleukin 1 beta	cell proliferation; cytokine activity; extracellular; growth factor activity; immune response; inflammatory response; interleukin-1 receptor binding; regulation of cell cycle	5	24494	NM_031512.1	Rn.9869	Rn.9869	1398256_at	-1	-4.1	-1.1	-0.8	0.8	0.5	-0.3	0.7	0.9	1.4	0.0222387	-0.344303	-0.0990121	0.105721	-0.118749	-0.0399351	0.125166	0.291526	0.157822	0.0338965	0.520514	0.69396	0.0311802	2.55556	-5.00323	1.35364	1.10758	-0.120288	6.65917
RN00562	seq00333	TCGACAGAAGAATCTAGTTGTCCGTGTGTATGGGATGAATTGAATTTGGACCAGTGCA	NM_031512	Il1b	interleukin 1 beta	cell proliferation; cytokine activity; extracellular; growth factor activity; immune response; inflammatory response; interleukin-1 receptor binding; regulation of cell cycle	5	24494	NM_031512.1	Rn.9869	Rn.9869	1398256_at	-1	-4.1	-1.1	-0.8	0.8	0.5	-0.3	0.7	0.9	1.4	0.448003	-1.01443	-0.375148	0.502353	0.406892	0.493239	0.409886	0.775558	0.391912	0.368346	0.688245	0.861873	0.279035	2.55556	-1.84148	1.35364	1.04696	0.209362	5.85671
RN00563	SEQ00334	CATTGTATTCATGCTGGGTTCCTGTGCATTCTTTTCCAAAACATGGATCGAAGTTTCGG	M96630	Sec61a	"SEC61, alpha subunit (S. cerevisiae)"		2	80843	"NM_199256.1, NM_199256.1, XM_342720"	Rn.74724	Rn.47029	1382615_AT	0.1	-1.9	-1.2	-1.5	1	1.1	0.7	0.6	0.7	0.6	0.483861	-0.476554	-0.423771	-0.424767	0.240627	0.223098	0.364276	-0.0275189	0.148432	0.201568	0.885831	0.86388	0.12394	1.24622	-3.01229	0.317561	0.759836	0.377891	69.1369
RN00564	SEQ00335	TCAACTGCATGAGAGAAGAATGAAGAGATACAAAGTGAATGAATACCAGGGTCCTGT	M94555	Nmu	neuromedin	extracellular space; neuropeptide signaling pathway; regulation of smooth muscle contraction	Normalisation	63887	NM_022239.1	Rn.47720	Rn.47720	1369717_at	A	A	A	A	A	A	A	A	A	A	-0.158755	0.159495	0.178148	-0.00732144	0.176441	0.054385	0.162112	0.0515941	0.00947741	-0.0288766	0.124474	-0.199348	0.0123091	1.95956	-6.34413	0.970527	0.680678	0.537966	4.18566
RN00564	SEQ00335	TCAACTGCATGAGAGAAGAATGAAGAGATACAAAGTGAATGAATACCAGGGTCCTGT	M94555	Nmu	neuromedin	extracellular space; neuropeptide signaling pathway; regulation of smooth muscle contraction	Normalisation	63887	NM_022239.1	Rn.47720	Rn.47720	1369717_at	A	A	A	A	A	A	A	A	A	A	0.113452	0.435204	0.495241	0.263504	-0.0484489	-0.0349258	-0.244203	-0.157501	-0.0243444	-0.0755298	-0.554171	0.269808	0.0621205	1.95956	-4.00879	0.970527	0.680678	0.537966	4.18566
RN00565	SEQ00336	ACAAGCATGAGCAGCATTATTTTCATCTTCACTGAGTATCTGTGCAGTTTAGGGAGGACT	M93661	Notch2	"notch gene homolog 2, (Drosophila)"	cell fate determination	6	29492	NM_024358.1	Rn.65930	Rn.65930	1387480_AT	A	A	A	A	A	A	A	A	A	A	0.29899	0.046798	-0.394731	0.0757873	0.462615	0.485794	0.401594	0.312392	0.545897	0.448083	0.436729	0.798018	0.0823146	0.788444	-3.60271	-0.342919	0.899764	0.502571	70.9721
RN00566	seq00336	CTTGCCCTCTATGTACCAGATCCCAGAGATGGCCCGTTTGCCCAGTGTGGCTTTCCCA	M93661	Notch2	"notch gene homolog 2, (Drosophila)"	cell fate determination	6	29492	NM_024358.1	Rn.65930	Rn.65930	1387480_at	A	A	A	A	A	A	A	A	A	A	-1.21161	-1.21285	1.21531	-1.26306	-0.295705	-0.198655	0.0564922	-0.380471	0.744707	0.568079	0.0579809	-0.0783785	0.752481	0.788444	-0.410273	-0.342919	1.00186	0.218821	7.75569
RN00567	seq00336	GTCACCTCCAGGGCGAGCACCCGTACCTGACACCATCCCCAGAGTCTCCTGACCAATG	M93661	Notch2	"notch gene homolog 2, (Drosophila)"	cell fate determination	6	29492	NM_024358.1	Rn.65930	Rn.65930	1387480_at	A	A	A	A	A	A	A	A	A	A	0.162206	0.442679	0.267031	0.301327	0.0472326	0.174028	0.175414	0.319526	0.147082	0.027282	-0.0341251	-0.280303	0.0162455	0.788444	-5.94381	-0.342919	0.92985	0.232787	2.59119
RN00568	SEQ00337	CCAAGATGGTAGCCAACGGCGTTGAAAACAAGGAGGCAGAGGTCCGATTCTTCCACTG	M88592	Ppara	peroxisome proliferator activated receptor alpha	DNA binding; ligand-dependent nuclear receptor activity; nucleus; receptor activity; regulation of transcription, DNA-dependent; steroid hormone receptor activity; transcription factor activity	6	25747	NM_013196.1	Rn.9753	Rn.9753	1387278_AT	A	A	A	A	A	A	A	A	A	A	0.228148	-1.38686	-0.65113	0.325553	0.533785	0.353206	0.589887	0.536513	0.541181	0.549138	-0.397929	-0.035519	0.431452	0.961778	-1.21273	-0.0562245	0.895017	0.369619	70.1579
RN00569	seq00337	GAAGCCATCTTCACGATGCTGTCCTCCTTGATGAACAAAGACGGGATGCT	M88592	Ppara	peroxisome proliferator activated receptor alpha	DNA binding; ligand-dependent nuclear receptor activity; nucleus; receptor activity; regulation of transcription, DNA-dependent; steroid hormone receptor activity; transcription factor activity	6	25747	NM_013196.1	Rn.9753	Rn.9753	1387278_at	A	A	A	A	A	A	A	A	A	A	0.0577932	0.277704	-0.00600898	0.0665508	-0.0450257	0.0252066	-0.0496128	0.0624135	-0.0357603	-0.0848876	0.265982	-0.162449	0.0105807	0.961778	-6.56242	-0.0562245	0.980438	0.178899	12.9595
RN00570	seq00337	GTCATACATGACATGGAGACCTTGTGCATGGCTGAGAAGACGCTTGTGGC	M88592	Ppara	peroxisome proliferator activated receptor alpha	DNA binding; ligand-dependent nuclear receptor activity; nucleus; receptor activity; regulation of transcription, DNA-dependent; steroid hormone receptor activity; transcription factor activity	6	25747	NM_013196.1	Rn.9753	Rn.9753	1387278_at	A	A	A	A	A	A	A	A	A	A	-0.879124	-1.04968	1.41	-0.985931	-0.175625	-0.0988863	-0.00563919	-0.295283	0.530644	0.447967	-0.0739584	0.0318032	0.59151	0.961778	-0.757527	-0.0562245	0.925974	0.304868	14.8491
RN00571	SEQ00338	CAAGACTACCACCTACTTCATGGGCACTTCCGTGAGCGTTTCCACCTTCAACCTG	M88096	Cckar	cholecystokinin A receptor	G-protein coupled receptor activity; G-protein coupled receptor protein signaling pathway; cholecystokinin receptor activity; integral to membrane; neuropeptide Y receptor activity; receptor activity; rhodopsin-like receptor activity	4	24889	"NM_012688.1, NM_012688.1, XM_341221"	Rn.10184	Rn.10184	1369787_at	A	A	A	A	A	A	A	A	A	A	-0.0337994	0.00599535	-0.110296	-0.0471395	-0.0508274	-0.18099	-0.144753	-0.217006	-0.0598986	-0.182814	-0.253697	-0.19893	0.00573426	2.92322	-7.44618	1.54756	0.69017	0.227464	23.7018
RN00572	seq00339	CTCGGTTTCCCGATGAGTGGTCTCAGTGGTTCAGCTCCGCTGGTTGGCCCGGCTATGTG	M86389	Hspb1	heat shock 27kDa protein 1		12	24471		Rn.3841	Rn.3841	1367577_at	-2	1.7	2.1	-0.6	-6.2	-6.4	-5.1	-7.6	-4.8	-4.1	-0.21962	0.473682	1.07269	0.0737857	-0.616508	-0.527901	-0.31402	-0.377381	-0.847402	-0.394481	0.945589	0.87751	0.324546	11.7533	-1.62351	3.555	0.906702	0.300333	1.24088
RN00573	seq00339	GGGAGCCGTTCCGGGACTGGTACCCTGCCCACAGCCGCCTCTTCGATCAAGCTTTCGG	M86389	Hspb1	heat shock 27kDa protein 1		12	24471		Rn.3841	Rn.3841																												0.936239	-0.832882	61.656
RN00574	SEQ00339	GTGGTGGAGATCACTGGCAAGCACGAAGAAAGGCAGGATGAACATGGCTACATCT	M86389	Hspb1	heat shock 27kDa protein 1		12	24471		Rn.38416	Rn.38416	1390213_at	0	0.9	1	0.3	0.3	0.2	A	0.2	0.2	0.3	-1.13056	0.927545	1.36539	-0.354134	-0.0798481	0.0218957	-0.102807	0.00781112	-0.142684	-0.261263	0.730054	0.823137	0.469779	0.162222	-1.08995	-2.62396	0.892319	0.458943	24.1412
RN00575	SEQ00340	ACCAGACAGGTGTTATGGAAGCTGCTGAAGGTTGTGAAATTCGGAGAAACGGTTT	M84524	Mgmt	O-6-methylguanine-DNA methyltransferase	DNA repair; methylated-DNA-[protein]-cysteine S-methyltransferase activity; methyltransferase activity; regulation of caspase activation; transferase activity	12	17314	NM_008598.1	Rn.9836	Rn.9836	1368311_at	2	0.3	0.2	0.6	-3.9	-4.1	A	-3.8	-1.7	-1.4	0.312622	-0.569725	-0.27723	-0.137589	0.14888	-0.013706	-0.00339427	0.0490452	0.123557	0.0802633	-0.0151457	-0.260756	0.0618146	4.50489	-4.01591	2.17149	0.66232	0.429034	10.4528
RN00576	SEQ00341	TTATTTCCAAGCAGTCTTTGCCGTTAATAATTGAATTTGATATGAGCTAGTTAAAT	M83745	Pcsk1	proprotein convertase subtilisin/kexin type 1	hydrolase activity; proprotein convertase 1 activity; proteolysis and peptidolysis; serine-type endopeptidase activity; subtilase activity	2	25204	NM_017091.1	Rn.11384	Rn.11384	1368559_at	-3.9	-4.6	-4.8	-5.5	1.5	1.1	1.2	0.7	1.2	1.8	-1.95278	-2.13148	-1.81689	-1.68624	1.0447	1.36832	0.980742	1.1245	0.608927	0.743563	0.942101	0.961634	2.25779	9.66233	1.17491	3.27237	0.627129	0.46622	28.3316
RN00577	seq00342	CAGATGTGGAGAAGATGATACTGGGGAATAAGTGTGATGTGAACGACAAGAGGCAGGT	M83675	Mel	mel transforming oncogene (derived from cell line NK14)- RAB8 homolog	RAB small monomeric GTPase activity	2	117103	"NM_053998.1, NM_053998.1, XM_346486"	Rn.16064	Rn.16064	1370001_at	-0.1	-2.4	-0.7	0.1	0.7	0.7	0.6	0.7	0.6	0.7	-0.157031	0.330107	0.531155	-0.0583842	0.11209	0.295992	0.103626	-0.0116588	0.0476158	0.231485	-0.425638	-0.405754	0.042556	0.985444	-4.55449	-0.0211536	0.926988	0.275711	17.4317
RN00578	seq00342	CTCGACTATGGGATCAAGTTCATGGAGACCAGCGCGAAGGCCAACATCAATGTGGAGAA	M83675	Mel	mel transforming oncogene (derived from cell line NK14)- RAB8 homolog	RAB small monomeric GTPase activity	2	117103	"NM_053998.1, NM_053998.1, XM_346486"	Rn.16064	Rn.16064	1370001_at	-0.1	-2.4	-0.7	0.1	0.7	0.7	0.6	0.7	0.6	0.7	-0.273861	-0.0984722	-0.344363	-0.188479	-0.775231	-0.710369	-0.697705	-0.435447	-0.588726	-0.832532	-0.629698	-0.732663	0.068338	0.985444	-3.87117	-0.0211536	1.33564	-0.605493	33.3077
RN00579	SEQ00342	GCAGATGTGGAGAAGATGATACTGGGGAATAAGTGTGATGTGAACGACAAGAGGC	M83675	Mel	mel transforming oncogene (derived from cell line NK14)- RAB8 homolog	RAB small monomeric GTPase activity	2	117103	"NM_053998.1, NM_053998.1, XM_346486"	Rn.16064	Rn.16064	1370001_at	-0.1	-2.4	-0.7	0.1	0.7	0.7	0.6	0.7	0.6	0.7	-0.736808	-1.03073	-0.817879	-0.374237	0.375951	0.524614	0.531946	0.296897	0.287509	0.317379	0.845556	0.836176	0.371802	0.985444	-1.42739	-0.0211536	0.684915	0.548668	17.5407
RN00580	SEQ00343	GTTGAAACACTTCTAAAGACGGATCAGTCACTCACGGAGGCAGCAAAGGAGATTG	M80367	Gbp2	"guanylate binding protein 2, interferon-inducible"		6	171164	NM_133624.1	Rn.25736	Rn.25736	1368332_AT	-0.9	-1.9	-0.4	-0.3	0.6	0.9	0.5	1	0.6	1	-0.312906	-0.341163	-0.273191	-0.584142	-0.331926	-0.604063	-0.629675	-0.610478	-0.659884	-0.789178	-0.665513	-0.656578	0.0326861	0.925444	-4.93518	-0.111782	0.394895	0.229884	40.7779
RN00581	seq00344	CCAGAGAGATTCCACTGTGTGGGAGGCTCGGTGCAGAACCCTGAGAAAATACCACCCA	M76706	Pcsk2	thyrotropin releasing hormone	hydrolase activity; proprotein convertase 2 activity; proteolysis and peptidolysis; serine-type endopeptidase activity; subtilase activity	2	25121	NM_012746.1	Rn.9889	Rn.89052	1387155_at	A	A	A	A	A	A	A	A	A	A	0.270335	0.0989633	0.182386	0.152541	0.365678	0.358092	0.411477	0.264608	0.0983494	0.427605	0.429694	0.493439	0.0157222	1.00444	-5.99105	0.00639713	0.84773	0.3361	3.71524
RN00582	seq00344	GGTTCATCAGTGGCGACGGAATGGGGTTGGCCTGGAATTCAATCACCTCTTTGGCTAC	M76706	Pcsk2	proprotein convertase subtilisin/kexin type 2	hydrolase activity; proprotein convertase 2 activity; proteolysis and peptidolysis; serine-type endopeptidase activity; subtilase activity	2	25121	NM_012746.1	Rn.9889	Rn.89052	1387155_at	A	A	A	A	A	A	A	A	A	A	0.089246	-0.311139	-0.228466	0.00397948	0.109674	0.230362	0.0896029	0.357879	0.0879856	0.250495	-0.140725	-0.019432	0.0424986	1.00444	-4.55644	0.00639713	0.972565	0.171914	59.2986
RN00583	SEQ00344	TTGGAGGCTAACGTGGATCTGACCTGGCGAGACATGCAACATCTGACAGTGCTCA	M76706	Pcsk2	proprotein convertase subtilisin/kexin type 2	hydrolase activity; proprotein convertase 2 activity; proteolysis and peptidolysis; serine-type endopeptidase activity; subtilase activity	2	25121	NM_012746.1	Rn.9889	Rn.89052	1387155_at	A	A	A	A	A	A	A	A	A	A	-0.421766	-0.0743061	-0.12743	-0.263223	0.0973599	0.0633312	0.170749	0.000434397	0.106649	-0.038813	0.526849	0.466914	0.0334156	1.00444	-4.90334	0.00639713	0.666485	0.460913	24.1252
RN00584	SEQ00340	TCTGGCTGAAATTGAGTAACCGTTTGAATGACACATAGATGTAATGCGGTGTTGGAAGC	M76704	Mgmt	0-6-methylguanine-DNA methyltransferase	DNA repair; methylated-DNA-[protein]-cysteine S-methyltransferase activity; methyltransferase activity; transferase activity	12	25332	NM_012861.1	Rn.9836	Rn.9836	1368311_AT	2	0.3	0.2	0.6	-3.9	-4.1	A	-3.8	-1.7	-1.4	0.678248	0.251775	0.221232	-0.10253	0.219994	0.046226	0.113832	-0.0148597	-0.0322272	-0.0567183	0.58226	0.423745	0.0528089	4.50489	-4.24307	2.17149	0.812573	0.477118	16.6748
RN00585	seq00346	CTTCTTCACTTATTTTGTGATTCTGGCTGAGAACGGTTTCCTGCCCTTTCACCTGTTG	NM_012504	Atp1a1	"ATPase, Na+K+ transporting, alpha 1"	ATP binding; ATPase activity, coupled to transmembrane movement of ions, phosphorylative mechanism; cation transport; cation-transporting ATPase activity; hydrolase activity; integral to membrane; magnesium ion binding; membrane; metabolism; monovalent inorganic cation transport; monovalent inorganic cation transporter activity; potassium ion transport; sodium ion transport; sodium/potassium-exch…	3	24211	NM_012504.1	Rn.2992	Rn.2992	1367585_a_at	-0.4	-1.8	0.1	1.5	-0.6	-0.8	-0.9	-0.8	-0.4	-0.5	-1.20368	-1.06822	-0.751502	-0.0701388	0.316378	0.654505	0.139714	0.129771	0.247376	0.368654	-0.0310854	-0.0680712	0.418723	0.711556	-1.25593	-0.490952	1.06196	0.0361704	44.9726
RN00586	seq00346	GATCAATGATGTGGAGGACAGCTACGGGCAGCAGTGGACCTACGAGCAGAGGAAGATT	NM_012504	Atp1a1	"ATPase, Na+K+ transporting, alpha 1"	ATP binding; ATPase activity, coupled to transmembrane movement of ions, phosphorylative mechanism; cation transport; cation-transporting ATPase activity; hydrolase activity; integral to membrane; magnesium ion binding; membrane; metabolism; monovalent inorganic cation transport; monovalent inorganic cation transporter activity; potassium ion transport; sodium ion transport; sodium/potassium-exch…	3	24211	NM_012504.1	Rn.2992	Rn.2992	1367585_a_at	-0.4	-1.8	0.1	1.5	-0.6	-0.8	-0.9	-0.8	-0.4	-0.5	-0.0894689	-0.593471	-0.0470012	1.13164	-0.0881165	-0.233485	-0.148737	-0.318065	-0.0890763	-0.139683	0.95224	0.945937	0.202018	0.711556	-2.30745	-0.490952	0.997794	0.267429	59.5577
RN00587	SEQ00346	TCCGTGATGGAGATGAGGGAGAAGTACACCAAGATAGTGGAGATTCCTTTCAACTC	NM_012504	Atp1a1	"ATPase, Na+K+ transporting, alpha 1"	ATP binding; ATPase activity, coupled to transmembrane movement of ions, phosphorylative mechanism; cation transport; cation-transporting ATPase activity; hydrolase activity; integral to membrane; magnesium ion binding; membrane; metabolism; monovalent inorganic cation transport; monovalent inorganic cation transporter activity; potassium ion transport; sodium ion transport; sodium/potassium-exch…	3	24211	NM_012504.1	Rn.2992	Rn.2992	1371108_a_at	-0.9	-1.6	-0.3	1.4	0.4	0.3	0.4	-0.1	0.5	0.7	-0.468403	-0.159759	-0.224595	0.646986	0.265094	0.311212	0.244604	0.0336183	0.495238	0.47038	0.893347	0.889583	0.127549	0.724	-2.97087	-0.465938	0.82906	0.43249	21.8315
RN00588	seq00347	ACTGGTTGGTTTACAATGGAATATGAAATTCGATTAAAGCCTGAAGAAGCAGAAGAGTGGGA	NM_012630	Prlr	prolactin receptor	hematopoietin/interferon-class (D200-domain) cytokine receptor activity; integral to membrane; membrane; receptor activity	4	24684	NM_012630.1	Rn.9757	Rn.9757	1369493_at	0.6	-1.6	-0.8	2.4	-0.9	-1.6	-0.5	-1.9	-1.7	-1.1	0.0392115	-0.304157	0.22407	0.0129352	-0.260724	-0.326418	0.00412877	0.0851643	-0.0669449	-0.17181	0.198814	0.369783	0.0335297	1.73433	-4.89842	0.794381	1.09313	0.102178	6.33832
RN00589	seq00347	AGGACGCCTGCCTGGTTAGACTTTAAATTTGCTCAATGACAAACGAGATCAGTGTTAATTG	NM_012630	Prlr	prolactin receptor	hematopoietin/interferon-class (D200-domain) cytokine receptor activity; integral to membrane; membrane; receptor activity	4	24684	NM_012630.1	Rn.9757	Rn.9757	1369493_at	0.6	-1.6	-0.8	2.4	-0.9	-1.6	-0.5	-1.9	-1.7	-1.1	0.342145	-1.23607	-0.328762	0.565508	0.444698	0.35268	0.311417	0.490951	0.2234	0.254004	0.205559	0.248164	0.293975	1.73433	-1.76624	0.794381	1.03421	0.165105	17.2553
RN00590	SEQ00347	GCTAGACTTATGGAACGATTGGCTAAACTGTGATTTCTCTTCAGGTAACACTACA	NM_012630	Prlr	prolactin receptor	hematopoietin/interferon-class (D200-domain) cytokine receptor activity; integral to membrane; membrane; receptor activity	4	24684	NM_012630.1	Rn.9757	Rn.9757	1370384_A_AT	A	-4	-1.6	3.4	-2.8	-2.4	A	-5.1	-4.2	-1.1	1.20594	-1.53155	-1.14504	1.17576	-0.698406	-0.754394	-0.806124	-0.767214	-0.638958	-0.488635	0.836391	0.824347	0.828532	6.44944	-0.271371	2.68917	0.792242	0.480243	7.44871
RN00591	SEQ00348	AACGCCTGGGACAAGATTTGTAATCACTTTGCTCACCAAACTTTCAGTTCTCTAGGTAGA	NM_012563	Gad2	glutamate decarboxylase 2	amino acid metabolism; carboxy-lyase activity; glutamate decarboxylase activity; lyase activity; neurotransmitter biosynthesis; synaptic transmission	1.3	24380	NM_012563.1	Rn.29951	Rn.29951	1369462_AT	A	A	A	A	A	A	A	A	A	A	-0.436236	0.0251315	-0.0917538	-0.315421	0.423559	0.376727	0.339518	0.328103	0.629816	0.479575	0.295266	0.505249	0.128926	0.795667	-2.95538	-0.329764	0.799296	0.418444	11.0637
RN00592	seq00348	GGGTGGAGGGTTACTGATGTCTCGGAAACACAAGTGGAAGCTGAACGGTGTGGAGAGG	NM_012563	Gad2	glutamate decarboxylase 2	amino acid metabolism; carboxy-lyase activity; glutamate decarboxylase activity; lyase activity; neurotransmitter biosynthesis; synaptic transmission	1.3	24380	NM_012563.1	Rn.29951	Rn.29951	1369462_at	A	A	A	A	A	A	A	A	A	A	-0.633682	-0.94769	0.482418	-0.276577	0.0214286	-0.0865304	0.19531	-0.187598	0.944834	0.891876	-0.0377232	0.502175	0.373559	0.795667	-1.42059	-0.329764	0.911499	0.389109	17.483
RN00593	seq00348	TGTATTTGTAGTTTGTTCCAGAGTAATTCTATTTCTATATCGTGGTGTCACAGTAGAGTCCA	NM_012563	Gad2	glutamate decarboxylase 2	amino acid metabolism; carboxy-lyase activity; glutamate decarboxylase activity; lyase activity; neurotransmitter biosynthesis; synaptic transmission	1.3	24380	NM_012563.1	Rn.29951	Rn.29951	1369462_at	A	A	A	A	A	A	A	A	A	A	0.483092	-0.190337	-0.0149922	0.210541	0.0438919	0.0867771	0.0711066	-0.0569195	-0.00649786	0.186034	0.246498	-0.120492	0.0333905	0.795667	-4.90442	-0.329764	0.796046	0.514568	43.6101
RN00594	SEQ00349	ACCCTAGAGTTGTGCCACGACGAGATCTTCGCCGACCTCTTCAACAGCAATCACAAAG	M65149	Cebpd	"CCAAT/enhancerbinding, protein (C/EBP) delta"	DNA binding; nucleus; protein binding; regulation of transcription, DNA-dependent	9	25695	NM_013154.1	Rn.6975	Rn.6975	1387343_AT	-1.4	1	-0.4	-0.4	0	0.5	A	0.4	0.4	0.6	-0.150923	0.142162	-0.0244648	0.0243007	0.33982	0.146645	0.14955	0.154109	0.191814	0.120576	0.628241	0.646805	0.0176679	0.469444	-5.82272	-1.09097	0.763267	0.532051	13.0621
RN00595	SEQ00349	CCGCCCGAATTGCTACAGTTTCTTGGGCACTGGACTGCGAGAGAAGCTATATGAATCC	M65149	Cebpd	"CCAAT/enhancerbinding, protein (C/EBP) delta"	DNA binding; nucleus; protein binding; regulation of transcription, DNA-dependent	9	25695	NM_013154.1	Rn.6975	Rn.6975	1387343_AT	-1.4	1	-0.4	-0.4	0	0.5	A	0.4	0.4	0.6	-0.272907	0.374575	-0.301499	-0.321715	-0.163889	-0.223679	-0.190313	-0.190047	-0.161435	-0.143878	0.766188	0.679975	0.0389825	0.469444	-4.68103	-1.09097	0.549835	0.491707	26.2646
RN00596	SEQ00351	GTGTGCTCAGTCAGTTCTTGTCATTGATGGACTCAGGTCTCAGCTCTGTCTCCTC	M64795	RT1@	Major histocompatibility locus		7	24735		Rn.44573	Rn.116787	1371267_at	A	A	A	A	0.5	0.2	A	0.2	0.2	1.2	0.382659	-0.181179	-0.101316	-0.11579	0.158614	0.124041	0.139784	-0.0520558	0.0666927	0.0922548	0.214612	0.447547	0.0280322	0.327111	-5.15677	-1.61215	0.89053	0.35049	28.0171
RN00597	SEQ00352	GCATAGGGCATTCATTTCTGAGCCTGGTGTTGTGCTATTTAGATGTTTGTCTTGC	M63282	Atf3	activating transcription factor 3	DNA binding; nucleus; regulation of transcription, DNA-dependent; transcription factor activity; transcription factor complex	9	25389	NM_012912.1	Rn.9664	Rn.9664	1369268_AT	-4.3	-2.1	-2.1	-2.4	1	0.6	0.9	0.1	1.5	1.1	0.450652	-0.149746	0.857791	0.0199452	-0.189817	-0.190836	-0.228594	-0.264737	-0.346789	-0.323542	-0.757524	-0.714431	0.152008	3.94011	-2.71778	1.97824	0.650178	0.53756	18.9537
RN00597	SEQ00352	GCATAGGGCATTCATTTCTGAGCCTGGTGTTGTGCTATTTAGATGTTTGTCTTGC	M63282	Atf3	activating transcription factor 3	DNA binding; nucleus; regulation of transcription, DNA-dependent; transcription factor activity; transcription factor complex	9	25389	NM_012912.1	Rn.9664	Rn.9664	1369268_AT	-4.3	-2.1	-2.1	-2.4	1	0.6	0.9	0.1	1.5	1.1	-0.0380414	0.0922085	-0.0631434	-0.196315	0.308917	0.161436	0.125117	0.0850381	0.108335	-0.0212496	0.626567	0.648673	0.0197136	3.94011	-5.66466	1.97824	0.650178	0.53756	18.9537
RN00598	SEQ00353	ACTTACAAGGACCAAATACCAAACTAGAAGAAAAGATAGACATGGTGCCTATTGACTTTC	M63101	Il1rn	interleukin 1 receptor antagonist gene		5	60582	NM_022194.1	Rn.44376	Rn.85806	1387835_AT	-3.2	-3.4	-3.2	-3.9	1.3	1	1.5	0.9	1.6	1.7	0.82846	1.04068	0.966521	0.275615	-0.68687	-0.572113	-0.509636	-0.621743	-0.797947	-0.987685	-0.910502	-0.93746	0.635972	6.13344	-0.652964	2.6167	0.91532	0.419341	93.5201
RN00599	SEQ00354	GAGAGCCCGTGCCCCTCCCCACCTCCCTGTGCCTGTATCTAATATATAAATATAGAGA	M38194	Mapk3	"protein kinase, mitogen activated 3 (extracellular-signal-regulated kinase 1, ERK1)"	ATP binding; MAP kinase activity; cAMP-dependent protein kinase activity; cell cycle; cytoplasm; cytosol; insoluble fraction; intracellular signaling cascade; kinase activity; nuclear translocation of MAPK; nucleus; organogenesis; phosphorylation; positive regulation of transcription; protein amino acid phosphorylation; protein kinase CK2 activity; protein kinase activity; protein kinase cascade;…	6	50689	NM_017347.1																														0.950919	0.210998	71.8502
RN00600	SEQ00355	AGAAGCAGAAACACTGAGCAGATGAGGCAGAGTCTCTCGTCTGTGGTCGTTCTCA	M36410	Spr	sepiapterin reductase	metabolism; oxidoreductase activity; sepiapterin reductase activity	Normalisation	29270	XM_342714.1	Rn.6658	Rn.6658	1370884_at	1.1	-1.6	A	1	0.4	0.4	A	0.4	0.5	A	0.3201	-0.162633	-0.251702	0.40151	-0.177731	0.135536	-0.0762712	0.0623224	-0.162103	-0.183722	0.79178	0.498736	0.0524747	0.616	-4.25223	-0.698998	0.719564	0.517229	5.75492
RN00601	SEQ00355	TGTTTCCAAAGGCTTCCTGAACATCAATGACCTAGCTGAGGTGAACAACTACTGG	M36410	Spr	sepiapterin reductase	metabolism; oxidoreductase activity; sepiapterin reductase activity	Normalisation	29270	XM_342714.1	Rn.6658	Rn.6658	1370884_at	1.1	-1.6	A	1	0.4	0.4	A	0.4	0.5	A	0.0722264	-0.186575	-0.101852	0.068656	0.206374	0.0422331	0.110148	0.010836	0.0546594	0.0530334	0.653153	0.677002	0.0118517	0.616	-6.39876	-0.698998	0.712556	0.501182	20.667
RN00602	SEQ00357	GATGATGTAAGCCCTGTATTCCCTATCCTGTTCCCTTCACTAGCTGTCCTCTCTTAGATG	M36317	Trh	thyrotropin releasing hormone	extracellular space; hormone activity; thyrotropin-releasing hormone activity	4	25569	NM_013046.2	Rn.22	Rn.22	1368912_AT	A	A	A	A	A	A	A	A	A	A	-0.114277	0.297216	0.0279122	-0.205348	0.130072	0.140019	0.0598144	0.253309	0.105405	0.137492	0.136738	0.28667	0.0232741	1.63656	-5.42513	0.710663	0.927927	0.20343	32.4342
RN00603	SEQ00358	GACAGAGGCCCTTAACCACCACAACCTGCTGGTCTGCTCAGTGACAGATTTCTAC	M36151		thyrotropin releasing hormone		7																																1.02353	0.161938	16.2996
RN00604	SEQ00359	CGTGACTCTGAACATTGGAAACGCCACCTAACTACTAAGTTGTGTCTGATCTCGTG	M34253	Irf1	interferon regulatory factor 1	DNA binding; immune response; nucleus; regulation of transcription, DNA-dependent; transcription factor activity	9	24508	NM_012591.1	Rn.6396	Rn.6396	1368073_AT	0.5	-1.2	0.7	0.3	0.7	0.1	0.2	0.3	0.8	0.5	0.499842	-0.215493	0.124959	0.233045	0.169551	0.022847	0.0112657	0.0465131	0.398327	0.0882298	0.798005	0.754731	0.0415583	0.327667	-4.58872	-1.6097	0.732474	0.551257	7.42794
RN00605	SEQ00360	ACACACCTAGATCCCGACAGTGACTCTGTTCACGGAAGCTATGACAGCCATTCTCTTT	M34083	Prlr	prolactin receptor	hematopoietin/interferon-class (D200-domain) cytokine receptor activity; integral to membrane; membrane; receptor activity	4	24684	NM_012630.1	Rn.9757	Rn.9757	1370384_A_AT	A	-4	-1.6	3.4	-2.8	-2.4	A	-5.1	-4.2	-1.1	0.145907	-0.0370767	-0.121367	0.0211199	0.0376648	-0.021474	-0.0313457	-0.0849012	0.227811	0.25252	-0.00461091	0.0953159	0.0164948	6.44944	-5.92184	2.68917	0.679921	0.499398	46.0097
RN00606	seq00361	AAACAGCATGTGTGTCTGAGGAAGATTATATTGAGAGAAGAAGAGAAGTTGAAAGTATC	NM_031984	Calb1	calbindin 1	calcium ion binding	13	83839	NM_031984.1	Rn.3908	Rn.3908	1370201_at	-9.7	-8.1	-7.7	2.4	-9.3	-8.5	-6.9	-9.8	-7.2	-7.2	-0.439961	1.18311	0.403021	0.324597	0.203578	-0.0811699	0.386762	-0.16808	0.457525	0.602078	-0.0371969	0.0959635	0.203808	12.4911	-2.29472	3.64283	0.944817	0.666067	3.9827
RN00607	seq00361	TCTGTCTGATACTATGCCTATATTTCCAAGAAGTCTATTGCAGAGAGTATGACCTTAGCCCA	NM_031984	Calb1	calbindin 1	calcium ion binding	13	83839	NM_031984.1	Rn.3908	Rn.3908	1370201_at	-9.7	-8.1	-7.7	2.4	-9.3	-8.5	-6.9	-9.8	-7.2	-7.2	-1.43081	-1.69131	-0.305059	-0.71931	-0.0870491	-0.204398	0.171061	-0.338878	1.02754	1.01742	-0.249379	-0.0210303	0.794095	12.4911	-0.332616	3.64283	0.830361	0.450989	38.8956
RN00608	SEQ00361	TGTCTGATACTATGCCTATATTTCCAAGAAGTCTATTGCAGAGAGTATGACCTTAGCCCA	NM_031984	Calb1	calbindin 1	calcium ion binding	13	83839	NM_031984.1	Rn.3908	Rn.3908	1370201_AT	-9.7	-8.1	-7.7	2.4	-9.3	-8.5	-6.9	-9.8	-7.2	-7.2	-1.97912	-1.36236	-1.26962	2.19744	-0.868848	-0.66941	-0.845068	-0.226978	-0.952437	-0.839708	0.885581	0.833917	1.23873	12.4911	0.308866	3.64283	0.905571	0.436954	14.2133
RN00609	SEQ00362	CTGTTTGTTTGTTATGCTGTTTATGGAGTCTTACTGGAGGTCTGGTTTCTTTCAGGCTC	M29295	Snrpb	small nuclear ribonucleoprotein polypeptides B and B1	RNA binding; nucleus; pre-mRNA splicing factor activity; ribonucleoprotein complex; small nucleolar ribonucleoprotein complex	Normalisation	171365		Rn.3437	Rn.3437	1388117_AT	-1	0.2	-0.2	0	0.5	0.5	0.5	0.4	0.2	0	0.720798	0.13371	0.0591146	-0.113599	0.0949242	-0.0229018	-0.0429752	-0.070264	-0.0935878	-0.241401	-0.787174	-0.725568	0.068802	0.212111	-3.86141	-2.23711	0.962638	0.310437	11.8817
RN00610	SEQ00363	AGCTTACACTGTGTTAATAGCCTGCATCAAACCTTTATTTATTGCCCTTCTCCAAGT	M29293	Snrpn	"small nuclear ribonucleoparticle-associated protein (snRNP) mRNA, clone Sm51"	RNA binding; nucleus; pre-mRNA splicing factor activity; ribonucleoprotein complex; small nuclear ribonucleoprotein complex; small nucleolar ribonucleoprotein complex; spliceosome complex	Normalisation	81781	NM_031117.1	Rn.11169	Rn.11169	1368098_A_AT	-3.7	1.7	2.3	-1	-4.8	-4.5	-3.1	-5.1	-5.1	-5	-0.258523	1.09704	1.18843	0.14725	-0.377876	-0.33178	-0.347502	-0.273724	-0.316726	-0.222409	0.992776	0.965266	0.365939	8.07789	-1.45032	3.01398	1.0206	0.272917	22.7222
RN00611	SEQ00363	CAGGAATGCGTCCACCAAGACCCTAAGATACAGTTGATAAATCTCAGCCCTTCTCT	M29293	Snrpn	"small nuclear ribonucleoparticle-associated protein (snRNP) mRNA, clone Sm51"	RNA binding; nucleus; pre-mRNA splicing factor activity; ribonucleoprotein complex; small nuclear ribonucleoprotein complex; small nucleolar ribonucleoprotein complex; spliceosome complex	Normalisation	81781	NM_031117.1	Rn.11169	Rn.11169	1368098_A_AT	-3.7	1.7	2.3	-1	-4.8	-4.5	-3.1	-5.1	-5.1	-5	-0.568275	0.93137	1.02037	0.016226	-0.5041	-0.445322	-0.240859	-0.222892	-0.774405	-0.666636	0.947481	0.959459	0.402718	8.07789	-1.31216	3.01398	1.05737	0.0818703	57.704
RN00612	SEQ00365	ACCACATTCTGATCTGGACCAAGTTGGAACAGCAGCCATCTCAGCCGCACAAGAT	M27839	Calb1	calbindin 1	calcium ion binding	3	83839	NM_031984.1	Rn.5785	Rn.5785	1369999_a_at	A	A	1.8	1.1	A	A	A	A	A	A	0.65044	-0.576114	-0.505546	0.0346545	-0.335887	-0.513862	-0.321076	-0.352911	-0.530524	-0.466654	-0.175318	-0.161552	0.14048	2.13211	-2.83156	1.09228	0.390751	0.620598	15.269
RN00613	seq00366	CATCTTGAAAGCACTTGAAGAATTTCTAAAGGTCACTATGAGGTCTACTCGGCAAACC	NM_012589	Il6	interleukin 6	acute-phase response; cytokine activity; extracellular; extracellular space; growth factor activity; immune response; interleukin-6 receptor binding	5	24498	NM_012589.1	Rn.9873	Rn.9873	1369191_at	A	A	A	A	A	A	A	A	A	A	0.0887795	-0.242589	0.403764	0.742447	-0.421939	-0.37101	0.29187	-0.336375	-0.669986	-0.157599	0.327798	0.181088	0.191497	2.16544	-2.3846	1.11466	0.890749	0.41651	2.85846
RN00614	seq00366	GAAGAACAACTTACAAGATAACAAGAAAGACAAAGCCAGAGTCATTCAGAGCAATACTG	NM_012589	Il6	interleukin 6	acute-phase response; cytokine activity; extracellular; extracellular space; growth factor activity; immune response; interleukin-6 receptor binding	5	24498	NM_012589.1	Rn.9873	Rn.9873	1369191_at	A	A	A	A	A	A	A	A	A	A	0.0561766	-0.319763	0.0297394	0.029534	0.11099	-0.00389099	0.0464697	0.0987467	0.0306484	-0.0313644	0.114282	0.192996	0.0147894	2.16544	-6.07929	1.11466	0.965514	0.277376	11.8709
RN00614	seq00366	GAAGAACAACTTACAAGATAACAAGAAAGACAAAGCCAGAGTCATTCAGAGCAATACTG	NM_012589	Il6	interleukin 6	acute-phase response; cytokine activity; extracellular; extracellular space; growth factor activity; immune response; interleukin-6 receptor binding	5	24498	NM_012589.1	Rn.9873	Rn.9873	1369191_at	A	A	A	A	A	A	A	A	A	A	0.235817	0.124597	-0.0273473	0.519755	-0.0190677	0.242025	0.0858061	0.357094	0.130505	0.107944	-0.145006	-0.550802	0.0284199	2.16544	-5.13695	1.11466	0.965514	0.277376	11.8709
RN00615	SEQ00367	GTACAGCACTAATTATGACCAGATCCTACCTGATTGTTATTCGTGGCCTGAAGAAGTTCCAGA	M26594	Me1	malic enzyme 1	malate dehydrogenase (decarboxylating) activity; malate dehydrogenase (oxaloacetate-decarboxylating) (NADP+) activity; malate metabolism; malic enzyme activity; oxidoreductase activity	1.1	24552	NM_012600.1	Rn.64900	Rn.3519	1370067_at	-0.6	0.4	-0.7	-0.4	0.1	-0.2	0	0.2	1.1	0.8	-0.0628559	0.38639	-0.0521491	0.301246	0.212975	0.295614	0.195719	0.200219	0.406622	0.412011	0.818949	0.798984	0.0295428	0.340111	-5.08105	-1.55592	0.780452	0.478399	5.54233
RN00616	SEQ00368	CAACGGTCTACGGCAAGGCAACACCAAGAATGTTCTGCTGGCATGTCCCATGAAC	NM_145775	Nr1d1	"nuclear receptor subfamily 1, group D, member 1"	DNA binding; ligand-dependent nuclear receptor activity; nucleus; receptor activity; regulation of transcription, DNA-dependent; steroid hormone receptor activity; transcription factor activity	4	252917	NM_145775.1	Rn.29848	Rn.29848	1370816_at	A	2.2	0.9	0.7	A	A	A	A	A	A	0.21927	0.0304469	-0.136821	0.116466	-0.433567	-0.431159	-0.331424	-0.16971	-0.233639	-0.511557	0.406786	0.276434	0.0617793	1.76056	-4.01673	0.816031	0.948018	-0.60589	115.564
RN00617	seq00368	CATGGACGTAGTGGCCGGACTGTGCAGGAGATCTGGGAAGACTTCTCTATGAGCTTCA	NM_145775	Nr1d1	"nuclear receptor subfamily 1, group D, member 1"	DNA binding; ligand-dependent nuclear receptor activity; nucleus; receptor activity; regulation of transcription, DNA-dependent; steroid hormone receptor activity; transcription factor activity	4	252917	NM_145775.1	Rn.29848	Rn.29848	1370816_at	A	2.2	0.9	0.7	A	A	A	A	A	A	-0.3806	0.316346	0.195197	0.266438	-0.240749	0.400832	-0.000222544	-0.0945364	-0.115982	-0.036907	0.55789	0.45919	0.0652001	1.76056	-3.93898	0.816031	-1	10	-1
RN00618	seq00368	GTCATTGTTCAACGTGAAGGACCAGACAGTCATGTTCCTGAGCCGCACAACCTACAGC	NM_145775	Nr1d1	"nuclear receptor subfamily 1, group D, member 1"	DNA binding; ligand-dependent nuclear receptor activity; nucleus; receptor activity; regulation of transcription, DNA-dependent; steroid hormone receptor activity; transcription factor activity	4	252917	NM_145775.1	Rn.29848	Rn.29848	1370816_at	A	2.2	0.9	0.7	A	A	A	A	A	A	-0.710268	1.11903	0.482377	-0.0444323	0.365875	0.394103	0.271702	0.433624	0.784808	0.626515	0.514028	0.370581	0.240503	1.76056	-2.05587	0.816031	0.932266	0.435897	3.35935
RN00619	SEQ00369	CCAACCCTAAGTGACCAGCTACAATCATAGACCATCAGCAAGCAGGTATGTACTCTC	M25584	Ins1	insulin 1	extracellular; extracellular space; glucose metabolism; glucose transport; hormone activity; physiological process	4	24505	NM_019129.1	Rn.962	Rn.962	1387815_AT	A	A	A	A	A	0.4	1.1	A	A	0.5	0.0796303	0.186098	0.0374107	-0.131714	0.447696	0.328815	0.396165	0.256497	0.252253	0.381919	0.353364	0.394757	0.0334538	0.146778	-4.90168	-2.76829	0.606924	0.656937	62.5461
RN00620	SEQ00370	GTTAATCTAACAATAGACTATTTAATACATGAACAGCCTTTGCCAATCGTGGGTGAAATGAC	M24537		prephenate dehydratase	CARBOXYLIC ACID METABOLISM(NF), AROMATIC AMINO ACID FAMILY METABOLISM(NF), L-PHENYLALANINE METABOLISM(NF), METABOLISM(NF), AROMATIC AMINO ACID FAMILY BIOSYNTHESIS(NF), AMINO ACID METABOLISM(NF), AROMATIC COMPOUND METABOLISM(NF), PHYSIOLOGICAL PROCESS(NF), ORGANIC ACID METABOLISM(NF), AMINE METABOLISM(NF), AMINO ACID AND DERIVATIVE METABOLISM(NF), AMINO ACID BIOSYNTHESIS(NF), AROMATIC COMPOUND BIO…	Spike																																-1	10	-1
RN00621	seq00371	AATTTCTTTCATCACCTCATTATACAACACTGACAGAAGCCAGAAGGAACTTGGGACTG	XM_343636	Man2a1	"mannosidase 2, alpha 1"	Golgi apparatus; alpha-mannosidase activity; carbohydrate metabolism; hydrolase activity; hydrolase activity, acting on glycosyl bonds; mannosyl-oligosaccharide 1,3-1,6-alpha-mannosidase activity	2	25478	XM_343636.1	---	---	1388667_at	1.1	-2.6	-1.5	0.2	0.2	0.4	0.3	0.4	0.4	0.2	0.701904	0.946937	0.368653	0.389129	0.419369	0.191536	1.23588	0.58032	0.637128	0.255476	-0.230398	-0.0629484	0.105058	1.20322	-3.25074	0.266903	-1	10	-1
RN00622	SEQ00371	TCCCTTTGGACATTCACCCACAATGACTTACCTTCTAAAACGTGCTGGATTTTCACAC	XM_343636	Man2a1	"mannosidase 2, alpha 1"	Golgi apparatus; alpha-mannosidase activity; carbohydrate metabolism; hydrolase activity; hydrolase activity, acting on glycosyl bonds; mannosyl-oligosaccharide 1,3-1,6-alpha-mannosidase activity	2	25478	XM_343636.1	---	---	1388667_at	1.1	-2.6	-1.5	0.2	0.2	0.4	0.3	0.4	0.4	0.2	0.108533	-0.0463357	-0.212134	-0.0165198	-0.43839	-0.492937	-0.29731	-0.181556	-0.158099	-0.631611	-0.111495	-0.153952	0.053299	1.20322	-4.22975	0.266903	0.974249	-0.885664	16.8515
RN00623	seq00371	TGGAGTGGCTACTTCACATCCAGACCTTTCTACAAACGAATGGACAGGATAATGGAATC	XM_343636	Man2a1	"mannosidase 2, alpha 1"	Golgi apparatus; alpha-mannosidase activity; carbohydrate metabolism; hydrolase activity; hydrolase activity, acting on glycosyl bonds; mannosyl-oligosaccharide 1,3-1,6-alpha-mannosidase activity	2	25478	XM_343636.1																														-1	10	-1
RN00624	seq00372	CCCTCTAGTCTAGTTTGCTTCCCTTACCCCATTTCCACACCTCTTGTACCCTCCTCTC	NM_012663	Vamp2	vesicle-associated membrane protein 2	integral to membrane; kinesin complex; synapse; synaptosome	2	24803	NM_012663.1	Rn.31977	Rn.12939	1369974_at	0.1	1	1	0.7	-0.1	-0.3	-0.1	-0.4	-0.3	0	0.122804	0.414957	0.466131	0.423101	0.0799322	0.1483	-0.0372251	-0.154582	-0.0736074	0.203503	0.557309	0.906919	0.0477992	0.289333	-4.38687	-1.7892	1.0107	0.195808	11.2965
RN00625	SEQ00372	CTCTAGTCTAGTTTGCTTCCCTTACCCCATTTCCACACCTCTTGTACCCTCCTCT	NM_012663	Vamp2	vesicle-associated membrane protein 2	integral to membrane; kinesin complex; synapse; synaptosome	2	24803	NM_012663.1	Rn.31977	Rn.12939	1369974_AT	0.1	1	1	0.7	-0.1	-0.3	-0.1	-0.4	-0.3	0	-0.191618	0.345764	0.532371	0.253884	0.0181954	-0.0435278	0.0119891	-0.146459	0.124805	0.220492	0.597218	0.802918	0.0517105	0.289333	-4.2734	-1.7892	0.968511	0.219494	25.0658
RN00626	seq00372	CTGGTGTGTAAGTGTCTTGGAGTTCAGTGTGTTATGATGGGACCAATAATTCTGCCAC	NM_012663	Vamp2	vesicle-associated membrane protein 2	integral to membrane; kinesin complex; synapse; synaptosome	2	24803	NM_012663.1	Rn.31977	Rn.12939	1369974_at	0.1	1	1	0.7	-0.1	-0.3	-0.1	-0.4	-0.3	0	1.19764	-0.369824	0.17489	-0.0816402	0.446667	0.35147	0.919467	0.275025	0.691055	0.774338	-0.405518	-0.563907	0.223552	0.289333	-2.16131	-1.7892	-1	10	-1
RN00627	SEQ00373	ACATACCCAAGAAGAAAGGGATACATTTAGGTACATGCTCTTTGTAACCCAGTCATG	M23995	Aldh1a4	"aldehyde dehydrogenase family 1, subfamily A4"		Normalisation	29651	NM_017272.15	Rn.74044	Rn.74044	1368718_at	A	A	A	A	A	A	A	A	A	A	0.582314	-0.480589	-0.315947	0.0853635	-0.22923	-0.348432	-0.295536	-0.59179	-0.539693	-0.460954	0.286462	-0.0565689	0.124364	0.157889	-3.00735	-2.66302	0.560184	0.442774	34.6984
RN00628	SEQ00373	TTCAAGATGTCTGGAAATGGGCGAGAAATGGGTGAACAGGGTGTTTATGAATACA	M23995	Aldh1a4	"aldehyde dehydrogenase family 1, subfamily A4"		Normalisation	29651	NM_017272.15	Rn.74044	Rn.74044	1368718_at	A	A	A	A	A	A	A	A	A	A	-0.11212	0.254933	0.35853	0.327541	0.400533	0.224144	0.477388	0.261734	0.217355	0.315138	-0.177497	0.145036	0.0249285	0.157889	-5.32606	-2.66302	0.893857	0.506938	18.0006
RN00629	SEQ00357	GACCTTGGTTGCTGCTGGCTCTGGCTTTGATCTTCACCCTAACTGGTATC	M23643	Trh	proprotein convertase subtilisin/kexin type 2	extracellular space; hormone activity; thyrotropin-releasing hormone activity	4			Rn.22	Rn.22	1368912_AT	A	A	A	A	A	A	A	A	A	A	-0.176304	0.604056	0.398574	0.653543	-0.194713	-0.298456	-0.0821413	-0.135577	-0.0898223	-0.200016	-0.0782362	-0.338498	0.128798	1.63656	-2.95682	0.710663	0.943218	0.0862285	28.2599
RN00630	SEQ00376	CTTCTGGCACTTTCTCGTTCACTGTCACTTCTGGAACAGCATGGCTTCTGGCTTC	M22366		Rattus norvegicus MHC RT1.B-alpha precursor, gene, exons 2-4		7			Rn.25717	Rn.25717	1370822_at	A	A	A	1.5	A	A	A	A	A	A	-0.969669	-0.640894	-0.967105	-0.846797	0.628415	0.437492	0.654006	0.237917	0.510576	0.415172	-0.714753	-0.821259	0.497533	7.00456	-1.00714	2.80829	0.885175	0.419821	11.1509
RN00631	SEQ00377	CAAGGCTGTACCACTGCAGGACCTCATTTTAATCCTCACTCTAAGAAACATGGCGGTC	NM_017050	Sod1	superoxide dismutase 1	DNA fragmentation; activation of MAPK; antioxidant activity; copper, zinc superoxide dismutase activity; cytoplasm; iron superoxide dismutase activity; manganese superoxide dismutase activity; metal ion binding; nickel superoxide dismutase activity; oxidoreductase activity; removal of superoxide radicals; response to oxidative stress; superoxide dismutase activity; superoxide metabolism	12	24786	NM_017050.1	Rn.6059	Rn.6059	1367641_AT	0.9	-0.5	-0.4	0.6	-0.4	-0.5	-0.4	-0.3	0.1	0.4	1.19017	-0.552323	-0.216043	0.80265	-0.558755	-0.569099	-0.301206	-0.255109	-0.0595386	-0.0163509	0.894293	0.904599	0.353278	0.265	-1.50113	-1.91594	1.0041	0.272025	25.0829
RN00632	seq00377	CAGAAGGCAAGCGGTGAACCAGTTGTGGTGTCAGGACAGATTACAGGATTAA	NM_017050	Sod1	superoxide dismutase 1	DNA fragmentation; activation of MAPK; antioxidant activity; copper, zinc superoxide dismutase activity; cytoplasm; iron superoxide dismutase activity; manganese superoxide dismutase activity; metal ion binding; nickel superoxide dismutase activity; oxidoreductase activity; removal of superoxide radicals; response to oxidative stress; superoxide dismutase activity; superoxide metabolism	12	24786	NM_017050.1	Rn.6059	Rn.6059	1367641_at	0.9	-0.5	-0.4	0.6	-0.4	-0.5	-0.4	-0.3	0.1	0.4	0.873081	-0.140138	0.054654	0.657718	-0.395326	-0.356059	-0.366413	-0.340166	-0.176658	-0.084604	0.725216	0.801105	0.197931	0.265	-2.33693	-1.91594	1.07079	-0.0280399	34.5697
RN00633	seq00377	CGTGTGCGTGCTGAAGGGCGACGGTCCGGTGCAGGGCGTCATTCACTTCG	NM_017050	Sod1	superoxide dismutase 1	DNA fragmentation; activation of MAPK; antioxidant activity; copper, zinc superoxide dismutase activity; cytoplasm; iron superoxide dismutase activity; manganese superoxide dismutase activity; metal ion binding; nickel superoxide dismutase activity; oxidoreductase activity; removal of superoxide radicals; response to oxidative stress; superoxide dismutase activity; superoxide metabolism	12	24786	NM_017050.1	Rn.6059	Rn.6059	1367641_at	0.9	-0.5	-0.4	0.6	-0.4	-0.5	-0.4	-0.3	0.1	0.4	0.838813	-0.657478	-0.27316	0.853648	-0.608083	-0.494835	-0.409565	-0.284485	-0.246024	-0.10816	0.93185	0.910077	0.297969	0.265	-1.74676	-1.91594	0.989053	0.363995	13.7077
RN00634	SEQ00378	GGGACGATCACAGATGATGTGCGGATTCTGGAAGTGCCCAAGCTGAAGGTGTGTG	M20156	Rpl18	ribosomal protein L18	intracellular; protein biosynthesis; ribosome; structural constituent of ribosome	Normalisation	81766	NM_031102.1	Rn.484	Rn.484	1367623_AT	-0.1	-0.2	-0.1	0.5	0.3	0.2	0.2	0.3	0.3	0.6	-0.332704	-0.599841	-0.317133	0.397689	0.0850475	0.0745336	0.22401	0.0776459	0.0413233	0.189935	0.951561	0.913858	0.0926075	0.0688889	-3.43273	-3.85958	1.05886	0.176097	29.7504
RN00635	SEQ00379	CCATGTTTGTGATGGGTGTGAACCACGAGAAATATGACAACTCCCTCAAGATTGT	M17701	Gapd	glyceraldehyde-3-phosphate dehydrogenase	glyceraldehyde-3-phosphate dehydrogenase (phosphorylating) activity; glycolysis; oxidoreductase activity	Normalisation	24383	NM_017008.2																														0.971894	0.153121	107.941
RN00636	SEQ00380	ATTCTCTGGTCTAATGTCTGGCTGGGGTTCTCCGTCTGCTTCCTGTATCTATATTCT	M15562		"similar to H-2 CLASS II HISTOCOMPATIBILITY ANTIGEN, E-K ALPHA CHAIN PRECURSOR"		7	294269	XM_215331.2	Rn.4200	Rn.103146	1370883_AT	0.2	-0.8	0.9	2.4	-4.4	-4.6	-3.6	-7.1	-4.5	-6	-0.740197	-0.519275	-0.591109	-0.430156	-0.183373	-0.407998	-0.112753	-0.724628	0.873739	0.687275	-0.502579	-0.432227	0.318227	10.1961	-1.65187	3.34995	0.918637	0.29188	4.47929
RN00637	SEQ00381	TGATCTGCTAGAGCTGTAATATTGTAAATACTGGACTCAGGAACTTTCGTTGGGAGAA	M14050	Hspa5	heat shock 70kD protein 5	ATP binding; endoplasmic reticulum; heat shock protein activity	13	25617	NM_013083.1	Rn.11088	Rn.11088	1370283_at	0.5	-1.1	-0.4	-0.9	0.6	0.4	0.4	0.4	0.3	0	0.946141	-1.22043	-0.0285899	-0.251696	0.666288	0.484213	0.523963	0.348564	0.416926	0.133407	0.919338	0.929407	0.36748	0.372889	-1.44426	-1.42318	1.00076	0.169679	49.0268
RN00638	SEQ00382	AACACCATGAGAAGGACCTCGGAGGCTGAGAACTTACTGCTGAAGACACGGACAC	M13979	Slc2a1	"solute carrier family 2,member 1"	ATP binding; carbohydrate transport; glucose transporter activity; integral to membrane; intracellular; intracellular signaling cascade; membrane; plasma membrane; sugar porter activity; transport; transporter activity	1.1	24778	NM_138827.1	Rn.3205	Rn.3205	1370848_AT	-2.8	-2.1	-1.5	-0.8	0.9	0	1	-0.1	1.3	1.1	-0.430316	-0.873024	-0.648241	-0.348002	0.199963	-0.167579	0.414436	-0.220475	0.385049	0.0985647	0.911748	0.877089	0.186932	2.10667	-2.41942	1.07496	0.584578	0.385294	32.8429
RN00639	SEQ00383	GGACATCTGAGTTGAGACCCAGTTGTTACTAACCTTATTGTGAATTGCCTGATCTACA	M11794	Mt1a	Metallothionein	copper ion binding; cytosol; lysosome; metal ion binding; nitric oxide mediated signal transduction; zinc ion binding; zinc ion homeostasis	12	24567	NM_138826.2	Rn.54397	Rn.54397	1371237_A_AT	0.4	-7.8	-2.9	0.7	-4.2	-1.5	-3	-1.8	1.2	1.5	-0.525332	-0.794633	2.20945	0.314076	-0.553492	-0.350966	-0.355307	-0.215873	-0.392044	-0.507861	-0.20109	-0.138543	0.751599	8.38267	-0.411965	3.06741	0.932963	0.554267	163.004
RN00640	SEQ00384	TTTGCATCCTGAAAGATACTGAGGGAAAACACCATTGTCACTTGAGAGAAATGAAACCA	M11596	Calcb	"calcitonin-related polypeptide, beta"	extracellular; hormone activity	4	171519	NM_138513.1	Rn.10741	Rn.88080	1370562_at	A	A	A	A	A	A	A	A	A	A	-0.213531	-0.0645456	-0.608098	-0.669817	0.165909	0.213898	0.188561	0.19385	0.811797	0.514975	0.15006	-0.0986835	0.212268	0.406778	-2.23604	-1.29769	0.741592	0.481292	73.3889
RN00641	SEQ00385	CTGTGGACTATGTTAAGAAGCTGATGACCAAGGGCCGCTACTCACTAGATGTGTG	M10068	Por	P450 (cytochrome) oxidoreductase	NADPH-hemoprotein reductase activity; electron transport; electron transporter activity; endoplasmic reticulum; integral to membrane; membrane; microsome; oxidoreductase activity; soluble fraction	Normalisation	29441	NM_031576.1	Rn.11359	Rn.11359	1387109_AT	0	-1.9	-0.7	-0.4	0.2	0.4	0.3	0.2	1.1	1.2	0.186057	-0.214049	0.0815285	0.290386	0.136119	0.297777	0.0186416	0.127509	0.40404	0.249801	0.781054	0.78284	0.0302124	0.802667	-5.04872	-0.317127	0.988916	0.285976	17.14
RN00642	SEQ00386	AAAATGTGTGGTGGGTGGATAGTGTTTTCAGAAAGAAATGTGCTGCTGTCTCGGT	L39010	Gadd45a	growth arrest and DNA-damage-inducible 45 alpha	cell cycle arrest; protein biosynthesis; response to DNA damage stimulus; ribosome; structural constituent of ribosome	12	25112	NM_024127.1	Rn.10250	Rn.10250	1368947_at	-1.9	-1.8	-0.7	0.1	0.6	0.5	0.7	0.1	1.1	0.8	0.0837094	-0.435635	-0.354522	-0.141578	-0.12643	-0.287078	-0.18398	-0.482668	-0.411355	-0.443646	-0.392414	-0.37178	0.0332394	1.14278	-4.91096	0.192545	0.201648	0.50575	19.9566
RN00643	SEQ00387	AGTGATGATGTCGAGATCGGAATGGGCGGCACAATAGCGAAGTTTGTCAAACAGGAAA	L38424		alternate gene name: jojG~similar to hypothetical proteins		Spike																																-1	10	-1
RN00644	seq00388	CTGTAGGCAAGGCTTATGGAGGGCAAAGTAGGGCTCGGGCAAGAGACAAGATCAGCATC	L36088	Acvrl1	activin A receptor type II-like 1	ATP binding; extracellular space; integral to membrane; kinase activity; membrane; protein amino acid phosphorylation; protein kinase activity; protein serine/threonine kinase activity; protein-tyrosine kinase activity; receptor activity; transferase activity; transforming growth factor beta receptor activity; transmembrane receptor protein serine/threonine kinase activity	4	25237	NM_022441.1	Rn.10631	Rn.10631	1368553_at	A	0	1.1	0.3	0.3	0.2	A	0.2	0.2	0.3	-0.367131	-0.326038	-0.0614726	0.305114	0.074913	0.293262	0.303724	0.124238	0.548678	0.511848	0.0345648	0.126154	0.100254	0.217889	-3.31826	-2.19834	0.965062	0.26988	23.7855
RN00645	SEQ00388	GGGCTGTAGGCAAGGCTTATGGAGGGCAAAGTAGGGCTCGGGCAAGAGACAAGAT	L36088	Acvrl1	activin A receptor type II-like 1	ATP binding; extracellular space; integral to membrane; kinase activity; membrane; protein amino acid phosphorylation; protein kinase activity; protein serine/threonine kinase activity; protein-tyrosine kinase activity; receptor activity; transferase activity; transforming growth factor beta receptor activity; transmembrane receptor protein serine/threonine kinase activity	4	25237	NM_022441.1	Rn.10631	Rn.10631	1368553_AT	A	0	1.1	0.3	0.3	0.2	A	0.2	0.2	0.3	0.175707	-0.00222784	-0.0265317	-0.0476768	0.187779	0.197153	0.458931	0.22066	0.506033	0.513648	-0.307412	-0.259896	0.0456046	0.217889	-4.45468	-2.19834	0.800891	0.480229	52.5335
RN00646	seq00388	TGACTCCAGCGTGTTCTATCCAGACTTCAATCTAAACAATCTTGATTCCTGTAGCCGG	L36088	Acvrl1	activin A receptor type II-like 1	ATP binding; extracellular space; integral to membrane; kinase activity; membrane; protein amino acid phosphorylation; protein kinase activity; protein serine/threonine kinase activity; protein-tyrosine kinase activity; receptor activity; transferase activity; transforming growth factor beta receptor activity; transmembrane receptor protein serine/threonine kinase activity	4	25237	NM_022441.1	Rn.10631	Rn.10631	1368553_at	A	0	1.1	0.3	0.3	0.2	A	0.2	0.2	0.3	0.143443	0.247052	0.28625	0.266872	0.0227144	0.276136	0.247844	0.310973	0.0699769	0.0229887	0.171771	0.183204	0.0129195	0.217889	-6.27431	-2.19834	0.923384	0.339031	12.0547
RN00647	SEQ00389	CTCTAGTGTGGACCTGAATGGTCAAGATCGTAGGATAGTGCTCAAGTCTCTGGAGTTC	NM_013155	Vldlr	very low density lipoprotein receptor	calcium ion binding; cholesterol metabolism; coated pit; endocytosis; integral to membrane; lipid transport; lipid transporter activity; membrane; receptor activity	1.4	25696	NM_013155.1	Rn.9975	Rn.9975	1369098_AT	A	1.7	1.7	-0.4	A	A	A	-3.2	-2.9	A	-0.0943795	-0.138607	-0.260545	0.0198477	-0.116833	-0.210708	0.0258597	-0.275541	0.694544	0.623709	-0.364637	-0.629731	0.121699	3.51789	-3.03861	1.81471	0.906044	0.287555	20.9501
RN00648	seq00389	GACCTCTCAATAGACATTGGTAGACATAGCGCCTCTGTAGGACACACATACCCAGCAAT	NM_013155	Vldlr	very low density lipoprotein receptor	calcium ion binding; cholesterol metabolism; coated pit; endocytosis; integral to membrane; lipid transport; lipid transporter activity; membrane; receptor activity	1.4	25696	NM_013155.1	Rn.9975	Rn.9975	1369098_at	A	1.7	1.7	-0.4	A	A	A	-3.2	-2.9	A	-0.407583	0.189321	0.0847902	0.129504	0.00324752	0.0448994	0.0767914	0.108651	0.322594	0.136792	0.0533447	-0.164137	0.0356623	3.51789	-4.80946	1.81471	1.04031	0.250235	4.88606
RN00649	seq00389	TGTCAACACAACAGACATCCTACGAACTAGTGGACTTGTTCCTGGAGGGATCAATGTG	NM_013155	Vldlr	very low density lipoprotein receptor	calcium ion binding; cholesterol metabolism; coated pit; endocytosis; integral to membrane; lipid transport; lipid transporter activity; membrane; receptor activity	1.4	25696	NM_013155.1	Rn.9975	Rn.9975	1369098_at	A	1.7	1.7	-0.4	A	A	A	-3.2	-2.9	A	-0.296004	0.60909	0.850047	-0.00126537	0.0361487	0.125009	0.106133	-0.213605	0.0541724	-0.0785918	0.874575	0.806425	0.124694	3.51789	-3.00353	1.81471	0.856826	0.341388	6.65832
RN00650	seq00390	CCACTGCACTCTTGGCTAACTGTCCTTAATATTACAAGTAGCGTAAATGTCACTTACACT	NM_022502	Ppt	palmitoyl-protein thioesterase	adult locomotory behavior; catalytic activity; extracellular space; grooming behavior; hydrolase activity; lysosome; palmitoyl-(protein) hydrolase activity; protein modification; regulation of synaptic plasticity	2	29411	NM_022502.1	Rn.1574	Rn.1574	1370236_at	-2.8	-3.7	-2.3	-1.9	1	0.9	0.8	0.9	0.7	0.6	-1.40951	-0.961011	-0.855199	-0.879954	0.853209	0.995378	0.796395	1.03209	0.600112	0.397969	0.971152	0.960222	0.92447	3.464	-0.113301	1.79244	0.988405	0.273944	7.24796
RN00651	seq00390	GCATGTTTCTACATCATTTCTTAAAGCTGTTTTCCTATTTTAGTGTTGCCCTCTAGTGG	NM_022502	Ppt	palmitoyl-protein thioesterase	adult locomotory behavior; catalytic activity; extracellular space; grooming behavior; hydrolase activity; lysosome; palmitoyl-(protein) hydrolase activity; protein modification; regulation of synaptic plasticity	2	29411	NM_022502.1	Rn.1574	Rn.1574	1370236_at	-2.8	-3.7	-2.3	-1.9	1	0.9	0.8	0.9	0.7	0.6	-2.28012	-2.27222	-1.52764	-1.51019	0.605665	0.746259	0.738066	0.563491	0.501905	0.245644	0.993142	0.989702	1.70218	3.464	0.767387	1.79244	0.957204	0.209215	8.2102
RN00652	SEQ00390	GGAGCAAATAAAAGCCTCATGGTATCCAGTCCTGAGATGTTCACACAAGCAATTTCTC	NM_022502	Ppt	palmitoyl-protein thioesterase	adult locomotory behavior; catalytic activity; extracellular space; grooming behavior; hydrolase activity; lysosome; palmitoyl-(protein) hydrolase activity; protein modification; regulation of synaptic plasticity	2	29411	NM_022502.1	Rn.1574	Rn.1574	1370236_AT	-2.8	-3.7	-2.3	-1.9	1	0.9	0.8	0.9	0.7	0.6	-2.75671	-2.88257	-2.21726	-1.75869	1.2183	1.25442	1.13053	1.21925	1.10964	0.836124	0.996572	0.99465	3.42892	3.464	1.77775	1.79244	0.866149	0.391762	13.1971
RN00653	SEQ00386	CCCGAACGGTGATGGCATCTGAATGGAAATAACTGAACCAAATTGCACTGAAGTTT	L32591	Gadd45a	growth arrest and DNA-damage-inducible 45 alpha	cell cycle arrest; protein biosynthesis; response to DNA damage stimulus; ribosome; structural constituent of ribosome	12	25112	NM_024127.1	Rn.10250	Rn.10250	1368947_AT	-1.9	-1.8	-0.7	0.1	0.6	0.5	0.7	0.1	1.1	0.8	-0.751638	-0.600736	-0.367506	-0.0896996	0.61444	0.37331	0.505216	0.339141	0.66714	0.592133	0.962473	0.963963	0.287501	1.14278	-1.79836	0.192545	0.779661	0.550944	1.28542
RN00654	seq00392	ATGTGAGTAGAATTTATAGGAAACCCAAGGCTATAACAAACACACTCCCTCTCCCAATCAGG	L28126	Slc2a2	"solute carrier family 2, member 2"	carbohydrate transport; carrier activity; glucose transporter activity; integral to membrane; integral to plasma membrane; membrane; sugar porter activity; transport; transporter activity	1.1	25351	NM_012879.1	Rn.64587	Rn.89295	1387228_at	2.9	-7	-3.9	-0.5	-7.2	-7.3	-3.2	-7.4	-7.9	-7.6	-0.841933	-0.514425	0.439337	-0.293588	0.60307	0.852299	0.672006	0.671929	0.25219	0.144685	-0.742989	-0.60022	0.326241	13.5654	-1.61599	3.76186	1.08259	0.0582366	5.83354
RN00655	seq00392	CTGTCCTGCAACTCCCATGCCATCCAATGAGCCTCCAACTCAGCCCTCCTGTCCCAGC	L28126	Slc2a2	"solute carrier family 2, member 2"	carbohydrate transport; carrier activity; glucose transporter activity; integral to membrane; integral to plasma membrane; membrane; sugar porter activity; transport; transporter activity	1.1	25351	NM_012879.1	Rn.64587	Rn.89295	1387228_at	2.9	-7	-3.9	-0.5	-7.2	-7.3	-3.2	-7.4	-7.9	-7.6	-0.374564	0.314473	0.179298	0.0189128	-0.222957	-0.0414192	-0.0989832	-0.0897116	-0.285747	-0.122809	-0.316508	-0.0975228	0.0428173	13.5654	-4.54566	3.76186	0.975056	-0.329146	391.041
RN00656	SEQ00392	TGTATGCCAAACATTTATCGTGCTATTTCGTTTAATCCCCTCAACAAAACAGAATGCCTG	L28126	Slc2a2	"solute carrier family 2, member 2"	carbohydrate transport; carrier activity; glucose transporter activity; integral to membrane; integral to plasma membrane; membrane; sugar porter activity; transport; transporter activity	1.1	25351	NM_012879.1	Rn.64587	Rn.89295	1387228_at	2.9	-7	-3.9	-0.5	-7.2	-7.3	-3.2	-7.4	-7.9	-7.6	-0.280739	1.0574	0.602697	0.269736	-0.256377	-0.274761	-0.217723	-0.180838	-0.338723	-0.45113	-0.181926	-0.0134861	0.241332	13.5654	-2.05091	3.76186	0.909638	0.253122	14.1209
RN00657	SEQ00393	CAGTCAGGCGAGAGATTTGTTATCTAAAATGCTGGTGATAGATGCGTCCAAAAGGATCT	L27129	Mapk8	mitogen-activated protein kinase 8	ATP binding; JNK cascade; JUN kinase activity; MAP kinase activity; cAMP-dependent protein kinase activity; nucleus; protein amino acid phosphorylation; protein kinase CK2 activity; protein kinase activity; protein serine/threonine kinase activity; regulation of transcription, DNA-dependent; signal transduction; transferase activity	6	116554	XM_341399.1	Rn.40901	Rn.11176	1376062_at	3	A	A	A	A	A	A	A	A	A	0.313643	-2.45109	-0.955559	0.537131	0.534312	0.523336	0.650104	0.666314	0.67157	0.599978	0.082794	-0.051705	1.04733	4.53378	0.066723	2.18071	0.864972	0.511129	161.105
RN00658	SEQ00394	ACGTACAGCTTTCTGCATGACAAAGTTCCAAGTTGTATTTCACTCTGCTTAACGACTT	NM_017322	Mapk9	stress activated protein kinase alpha II	ATP binding; JNK cascade; JUN kinase activity; MAP kinase activity; cAMP-dependent protein kinase activity; nucleus; protein amino acid phosphorylation; protein kinase CK2 activity; protein kinase activity; protein serine/threonine kinase activity; transferase activity	6	50658	NM_017322.1	Rn.9910	Rn.9910	1368646_at	1	1.4	0.4	0	-0.2	0.1	A	-0.6	-0.3	-0.2	0.136498	0.173647	-0.018139	0.0559411	-0.203472	-0.0195691	-0.0235212	0.200003	0.234682	-0.0896461	0.263386	0.251461	0.0197516	0.382778	-5.66189	-1.38542	0.797278	0.372237	7.59096
RN00658	SEQ00394	ACGTACAGCTTTCTGCATGACAAAGTTCCAAGTTGTATTTCACTCTGCTTAACGACTT	NM_017322	Mapk9	stress activated protein kinase alpha II	ATP binding; JNK cascade; JUN kinase activity; MAP kinase activity; cAMP-dependent protein kinase activity; nucleus; protein amino acid phosphorylation; protein kinase CK2 activity; protein kinase activity; protein serine/threonine kinase activity; transferase activity	6	50658	NM_017322.1	Rn.9910	Rn.9910	1368646_at	1	1.4	0.4	0	-0.2	0.1	A	-0.6	-0.3	-0.2	-0.0758604	0.228022	0.311335	0.259061	0.344612	0.156717	0.0523345	0.0455741	0.0296357	0.0160846	0.129902	0.0131206	0.0204502	0.382778	-5.61174	-1.38542	0.797278	0.372237	7.59096
RN00659	seq00394	ACAAAGTTCCAAGTTGTATTTCACTCTGCTTAACGACTTATGTCACCTTGAATCCTGA	L27112	Mapk9	stress activated protein kinase alpha II	ATP binding; JNK cascade; JUN kinase activity; MAP kinase activity; cAMP-dependent protein kinase activity; nucleus; protein amino acid phosphorylation; protein kinase CK2 activity; protein kinase activity; protein serine/threonine kinase activity; transferase activity	6	50658	NM_017322.1	Rn.9910	Rn.9910	1368646_at	1	1.4	0.4	0	-0.2	0.1	A	-0.6	-0.3	-0.2	0.0555892	1.11779	1.26008	0.758021	-0.143992	-0.169154	0.0915709	-0.153068	-0.461288	-0.60794	0.554345	0.628044	0.419229	0.382778	-1.25419	-1.38542	0.945835	0.27306	5.2501
RN00660	seq00394	CTAACTTGTCTTTCTCACTGACAGAAGCCACCACGTCCAGCCAGAGCACATGGTCTCTTA	L27112	Mapk9	stress activated protein kinase alpha II	ATP binding; JNK cascade; JUN kinase activity; MAP kinase activity; cAMP-dependent protein kinase activity; nucleus; protein amino acid phosphorylation; protein kinase CK2 activity; protein kinase activity; protein serine/threonine kinase activity; transferase activity	6	50658	NM_017322.1	Rn.9910	Rn.9910	1368646_at	1	1.4	0.4	0	-0.2	0.1	A	-0.6	-0.3	-0.2	-0.173282	0.339056	0.348281	0.0796424	-0.239069	-0.171262	-0.172916	-0.10251	-0.427208	-0.142881	0.522771	0.568649	0.0620665	0.382778	-4.01004	-1.38542	1.10732	-0.296923	98.576
RN00661	SEQ00395	GTTATTCGGTGTGTGTGAGAGGGCACTGGCGGGAGTCTGGAGGGGTGGTTGGAGAG	L27075	Acly	ATP citrate lyase	Fatty_Acid_Synthesis	1.4			Rn.29771	Rn.29771	1367854_at	1.2	-3.9	-2.2	-1	0.5	0.6	0.1	0.6	0.5	0.5	0.854079	0.0369014	-0.0102701	0.0412969	-0.267998	-0.226894	-0.152779	-0.0874122	-0.148811	-0.449343	0.110917	0.144445	0.121561	2.55656	-3.04024	1.3542	1.00943	-0.220687	60.6081
RN00662	SEQ00396	CCCACCTGGTGTTCTTTCTAGCCATCTACAGTACAGTCATGCACTCAAATTAAGATTAAGGA	L26267	Nfkb1	nuclear factor kappa B p105 subunit	DNA binding; cytoplasm; nucleus; regulation of transcription, DNA-dependent; response to oxidative stress; signal transduction; transcription factor activity	9	81736	XM_342346.1	Rn.2411	Rn.2411	1370968_AT	-0.9	-0.8	-0.1	-0.7	0.8	0.7	0.5	0.7	0.8	0.6	-0.852997	-1.04921	-0.695249	-0.646348	0.659819	0.535666	0.720054	0.272948	0.690565	0.472453	0.818251	0.944316	0.527088	0.507111	-0.923884	-0.979626	0.660384	0.456532	0.87231
RN00663	SEQ00397	CTGATGTCAGTTGAGCTAGTGAATGAATAGATGGAGAAACGTCAGTCAGTTGCTGAGGAAG	L25785	Tgfb1i4	transforming growth factor beta 1 induced transcript 4	nucleus; regulation of transcription, DNA-dependent; transcription factor activity	Normalisation	25564	NM_013043.1	Rn.3545	Rn.3545	1398759_AT	0.9	1	0.9	1.4	-4.7	-4.5	-3.9	-5.6	-5.1	-4.8	1.06382	0.932538	0.837632	1.40977	-1.07022	-0.834507	-0.779902	-0.495318	-0.775801	-0.711291	0.97666	0.966579	0.94174	9.22267	-0.0865993	3.20518	0.91593	0.5197	18.3912
RN00664	SEQ00398	CCAGGAGAGGGATCAAAGGAGACAGTCAAGACAAAAGGAGAGCAATCAAAAGTCAAAAG	NM_012714	Gipr	gastric inhibitory peptide receptor	G-protein coupled receptor activity; G-protein coupled receptor protein signaling pathway; integral to membrane; membrane	4	25024	NM_012714.1	Rn.9676	Rn.9676	1368481_AT	A	A	A	A	A	A	A	A	A	A	1.3538	-1.84448	-1.11233	0.690963	-0.500596	-0.47511	-0.248542	-0.344759	-0.379993	-0.507958	0.184609	-0.0464805	0.763772	0.454333	-0.388787	-1.13818	0.798956	0.429519	2.91331
RN00664	SEQ00398	CCAGGAGAGGGATCAAAGGAGACAGTCAAGACAAAAGGAGAGCAATCAAAAGTCAAAAG	NM_012714	Gipr	gastric inhibitory peptide receptor	G-protein coupled receptor activity; G-protein coupled receptor protein signaling pathway; integral to membrane; membrane	4	25024	NM_012714.1	Rn.9676	Rn.9676	1368481_AT	A	A	A	A	A	A	A	A	A	A	0.168576	0.035798	0.0692986	0.254568	0.124307	0.229571	0.104245	-0.228994	0.167957	0.29848	-0.089828	-0.312083	0.0220329	0.454333	-5.50419	-1.13818	0.798956	0.429519	2.91331
RN00665	seq00398	GATCTCTGGGACCGAATGCTTGTCAGCCTTTATGTAGATGAAGTGAACACAACTCCAT	NM_012714	Gipr	gastric inhibitory peptide receptor	G-protein coupled receptor activity; G-protein coupled receptor protein signaling pathway; integral to membrane; membrane	4	25024	NM_012714.1	Rn.9676	Rn.9676	1368481_at	A	A	A	A	A	A	A	A	A	A	0.530464	0.505921	0.101436	0.215451	-0.00320635	0.267172	0.127758	0.201114	-0.508877	0.227316	0.0673546	0.0215296	0.0839748	0.454333	-3.5739	-1.13818	0.971557	0.240101	10.1634
RN00666	SEQ00399	GTGAAGGACGAAGAAGGGAAGGAAGAAGAGAAGAACAAGGGAGATGAAGAGGAAGAAGA	L18889	Canx	calnexin	calcium ion binding; calcium ion storage activity; chaperone activity; endoplasmic reticulum; integral to membrane	13	29144	NM_172008.1	Rn.1762	Rn.1762	1371687_AT	-0.1	-2	-1.8	-0.7	1	1	0.8	0.6	0.9	0.7	-0.105369	0.157831	-0.0822148	0.0584666	0.306186	0.27661	0.378556	0.253624	0.247947	0.431914	0.675754	0.68651	0.0335673	1.336	-4.8968	0.41792	0.934217	0.41875	113.217
RN00667	seq00400	GCCTTCTTTGAGTTCGGTGGGGTCATGTGTGTGGGGAGCGTCAACAGGGAGATGTCAC	NM_016993	Bcl2	B-cell leukemia/lymphoma 2	anti-apoptosis; apoptosis; apoptosis inhibitor activity; apoptosis regulator activity; cytosol; integral to membrane; membrane; mitochondrion; protein binding	13	24224	NM_016993.1	Rn.9996	Rn.9996	1387611_at	A	A	A	A	A	A	A	A	A	A	0.511477	0.428584	0.347167	0.177329	-0.0452654	-0.031803	-0.0452617	0.0619776	-0.214982	-0.136525	-0.13444	0.185838	0.0622504	0.0995556	-4.00577	-3.32835	0.899945	0.308362	33.8882
RN00668	seq00400	GGACAACATCGCTCTGTGGATGACTGAGTACCTGAACCGGCATCTGCACACCTGGATC	NM_016993	Bcl2	B-cell leukemia/lymphoma 2	anti-apoptosis; apoptosis; apoptosis inhibitor activity; apoptosis regulator activity; cytosol; integral to membrane; membrane; mitochondrion; protein binding	13	24224	NM_016993.1	Rn.9996	Rn.9996	1387611_at	A	A	A	A	A	A	A	A	A	A	0.294251	-0.0628848	0.105171	0.325851	0.117638	0.0672255	-0.224844	-0.0931768	-0.0916829	0.0503692	-0.584273	-0.280971	0.0302788	0.0995556	-5.04555	-3.32835	0.969571	0.194342	22.5054
RN00669	SEQ00400	GGGAGAACAGGGTATGATAACCGGGAGATCGTGATGAAGTACATCCATTATAAGCTG	NM_016993	Bcl2	B-cell leukemia/lymphoma 2	anti-apoptosis; apoptosis; apoptosis inhibitor activity; apoptosis regulator activity; cytosol; integral to membrane; membrane; mitochondrion; protein binding	13	24224	NM_016993.1	Rn.9996	Rn.9996	1387611_AT	A	A	A	A	A	A	A	A	A	A	-0.396149	-0.0579504	0.0197891	0.113446	0.0736137	-0.00150297	0.0772279	0.0124631	-0.0869712	-0.0711483	0.251044	-0.253965	0.0208511	0.0995556	-5.58373	-3.32835	0.689508	0.533658	50.9232
RN00670	SEQ00401	GGAATCAATAAGAGTTGGTTTCAAAGAAGCAGGAGGAGAAGGAGGAACAGGAACAGGA	L13237		Polymeric immunoglobulin receptor AATTAA-containing 3'UTR Group 1 mRNA sequence		14			Rn.54456	Rn.107069	1371099_at	2.3	-6.8	-3.7	-1.5	-7.1	-5.4	-5	-7.1	-5.7	-5.5	1.67967	-0.269976	-0.137342	-0.256073	-0.378569	-0.372748	-0.429308	-0.619999	-0.523038	-0.48798	0.809705	0.775701	0.446548	8.685	-1.16311	3.11853	0.60163	0.534216	5.83137
RN00671	SEQ00402	CGGGACCTGAAGCCAGAGAACATTCTAGTGACAAGTAATGGGACAGTTAAGCTGG	L11007	Cdk4	cyclin-dependent kinase 4	ATP binding; cAMP-dependent protein kinase activity; cell cycle; cytokinesis; protein amino acid phosphorylation; protein kinase CK2 activity; protein kinase activity; protein serine/threonine kinase activity; regulation of cell cycle; transferase activity	Normalisation	94201	NM_053593.1	Rn.6115	Rn.6115	1369950_AT	-0.5	-0.7	-0.4	0	0.6	0.7	0.2	0.7	0.4	0.5	0.0869092	-0.677548	-0.0907664	-0.10269	0.754341	0.827145	0.55301	0.657359	0.498117	0.335211	0.900782	0.897919	0.22554	0.273889	-2.14855	-1.86834	0.854048	0.499563	27.7697
RN00672	SEQ00403	CTGAAGAACCTGTGTGACTTGGGCATTGTAGATCCATATCCACCACTCTGTGACATTAAAG	L10652	Metap2	methionine aminopeptidase 2	aminopeptidase activity; hydrolase activity; metalloexopeptidase activity; methionyl aminopeptidase activity; proteolysis and peptidolysis	Normalisation	64370	NM_022539.1	Rn.1984	Rn.1984	1398798_AT	-1.1	0.5	-0.4	-0.5	0.4	0.5	0.4	0.6	0.4	0.3	-0.0969579	0.738069	0.912654	0.633264	-0.647996	-0.628725	-0.285445	-0.348158	-0.749167	-0.572825	-0.308889	-0.325678	0.398457	0.325444	-1.3275	-1.61952	1.04695	-0.118705	83.5635
RN00673	SEQ00403	TCAAGAAGTTATGGAGTCCTATGAAGTGGAAATAGATGGGAAGACCTACCAAGTGAAACC	L10652	Metap2	methionine aminopeptidase 2	aminopeptidase activity; hydrolase activity; metalloexopeptidase activity; methionyl aminopeptidase activity; proteolysis and peptidolysis	Normalisation	64370	NM_022539.1	Rn.1984	Rn.1984	1398798_AT	-1.1	0.5	-0.4	-0.5	0.4	0.5	0.4	0.6	0.4	0.3	-0.600097	-0.0952955	-0.299385	-0.221174	0.549186	0.557144	0.573113	0.31509	0.354497	0.530139	0.734913	0.77445	0.186399	0.325444	-2.42354	-1.61952	0.772873	0.535613	17.0047
RN00674	SEQ00405	AATCCAGGTCTCGGGTCTGATTTAATTTATGGTTTCTGCGTGCTTTATTTATGGCTTA	L09647	Hnf3b	"hepatocyte nuclear factor 3, beta"	DNA binding; nucleus; regulation of transcription, DNA-dependent; transcription factor activity; transcription factor complex	9	25099	"NM_012743.1, NM_012743.1, XM_346676"	Rn.10948	Rn.10948	1368711_AT	3	-1.7	-1.5	-2.7	-2	-2.5	-3.7	-2.8	-2.2	-1.2	-0.557182	1.48557	-0.483527	-1.22725	-0.62045	-0.742983	-0.508293	-0.857181	-0.244967	-0.299268	-0.103998	0.0703705	0.521363	3.28456	-0.939641	1.7157	0.878229	0.326557	48.468
RN00675	SEQ00376	CTTCCACAAGATGGCTTACCTCACCTTCATCCCTTCCAACGACGACATTTATGAC	K02815	Btnl2	butyrophilin-like 2 (MHC class II associated)		7	116505		Rn.25717	Rn.25717	1370822_AT	A	A	A	1.5	A	A	A	A	A	A	0.415412	0.494821	0.331179	0.499694	-0.153121	-0.143445	-0.127373	-0.178037	0.0374918	-0.120115	0.70389	0.764083	0.0858827	7.00456	-3.54149	2.80829	0.840086	0.356014	10.3413
RN00676	SEQ00407	CATGATGCAACAACGCTAGAACAAATATTGAAAGTATTCACGCCTGATATTCTCGG	K01391		anthranilate synthase	main pathways of carbohydrate metabolism	Spike																																-1	10	-1
RN00677	SEQ00408	GCTGATCTGTTAATACTTATGTAATAAATGGTTAAATATCAAATGATGATGCTGCTGCCAAA	J05510	Itpr1	"inositol 1,4,5-triphosphate receptor 1"	calcium channel activity; calcium ion transport; cation channel activity; cation transport; endoplasmic reticulum; inositol 1,4,5-triphosphate-sensitive calcium-release channel activity; inositol-1,4,5-triphosphate receptor activity; integral to membrane; ion channel activity; ion transport; membrane; receptor activity	3	25262	XM_342732.1	Rn.2135	Rn.2135	1387907_at	-0.7	-0.8	0.3	1.5	0	0.1	-0.5	0.1	-0.1	0.1	-0.10686	0.201156	-0.064857	0.0139352	-0.184786	-0.0902997	-0.128422	-0.0510068	0.0326617	-0.140498	0.0736062	-0.105372	0.0123944	0.417778	-6.33416	-1.25919	0.875703	0.315896	37.3102
RN00677	SEQ00408	GCTGATCTGTTAATACTTATGTAATAAATGGTTAAATATCAAATGATGATGCTGCTGCCAAA	J05510	Itpr1	"inositol 1,4,5-triphosphate receptor 1"	calcium channel activity; calcium ion transport; cation channel activity; cation transport; endoplasmic reticulum; inositol 1,4,5-triphosphate-sensitive calcium-release channel activity; inositol-1,4,5-triphosphate receptor activity; integral to membrane; ion channel activity; ion transport; membrane; receptor activity	3	25262	XM_342732.1	Rn.2135	Rn.2135	1387907_at	-0.7	-0.8	0.3	1.5	0	0.1	-0.5	0.1	-0.1	0.1	-0.383115	0.181341	0.139484	0.138826	0.00685619	0.139023	0.0239572	0.0425981	-0.0099788	0.0409982	0.335419	0.429226	0.0257438	0.417778	-5.27963	-1.25919	0.875703	0.315896	37.3102
RN00678	SEQ00409	GCATACCAGCAGATGAACCACAACATCCTGTCCACCAGCACTCTGAACAGCCCAG	J05470	Cpt2	carnitine palmitoyltransferase 2	acyltransferase activity; carnitine O-palmitoyltransferase activity; fatty acid metabolism; inner membrane; mitochondrion; transferase activity; transport	1.4	25413	NM_012930.1	Rn.11389	Rn.11389	1386927_AT	0.1	0.4	1.2	-1.4	0.1	0.4	-0.4	0.3	-0.2	-0.4	-0.0850916	0.254488	0.251546	-0.328049	-0.22631	-0.223581	-0.282557	-0.303166	-0.413406	-0.534075	0.701616	0.684381	0.0683003	0.465444	-3.87196	-1.10332	0.36869	0.615416	48.6384
RN00679	SEQ00001	AGACTGTTTGTGGCAGTGATTGTCTGTGCTGTGGGTCTTAACTTTGTGATACTAAGT	J04811	Ghr	growth hormone receptor	extracellular space; hematopoietin/interferon-class (D200-domain) cytokine receptor activity; integral to membrane; membrane; receptor activity	4	25235	NM_017094.1	Rn.2178	Rn.2178	1368924_at	-0.4	-0.8	-1.9	-2.7	1	1.2	0.9	0.8	0.1	-0.2	-0.510515	0.116877	-0.672881	-0.438373	0.445121	0.368223	0.299406	0.323791	0.249554	0.205487	0.887309	0.86564	0.170776	1.69333	-2.54983	0.759866	0.757351	0.379991	26.3651
RN00680	SEQ00411	TTTGCCTCCCAGGACTGCCTCACCACAGACTCTTGTTCCCTCATCATAGAAATAG	J04793	Slc4a1	"solute carrier family 4, member 1"	anion exchanger activity; anion transport; carrier activity; inorganic anion exchanger activity; integral to membrane; integral to plasma membrane; membrane; transport	Normalisation	24779	NM_012651.1																														1.01993	-0.156772	191.814
RN00681	seq00412	AAAGTATCTTGAAATGATTGGACATTGGAGAATGTGTGCAAGTATCCCTTACAGAAGGCA	J04792	Odc1	ornithine decarboxylase 1	carboxy-lyase activity; catalytic activity; lyase activity; ornithine decarboxylase activity; polyamine biosynthesis	1.2	24609	NM_012615.1	Rn.874	Rn.874	1370163_at	-0.7	0	-0.4	1.5	0	0	-0.1	-0.1	-0.1	-0.1	-0.057555	0.654224	0.282387	1.57289	0.554969	0.741154	0.0770938	0.413685	0.278676	-0.0309333	0.931336	0.925031	0.231678	0.326667	-2.10981	-1.61411	1.04028	0.44872	3.28852
RN00682	SEQ00412	CAGCCTGTGCTTCTGCTAGTATCAATGTATAGATGCCATTCTTGTAGCTCTTACCTGC	J04792	Odc1	ornithine decarboxylase 1	carboxy-lyase activity; catalytic activity; lyase activity; ornithine decarboxylase activity; polyamine biosynthesis	1.2	24609	NM_012615.1	Rn.874	Rn.874	1370163_at	-0.7	0	-0.4	1.5	0	0	-0.1	-0.1	-0.1	-0.1	-0.198792	-0.279804	-0.328378	-0.147124	-0.0227893	-0.190124	-0.230445	-0.359614	-0.500919	-0.404903	0.120296	0.233531	0.0191274	0.326667	-5.70822	-1.61411	0.390337	0.426455	35.8661
RN00683	seq00412	GGGACCATTTAACTTAATTACTGCTAGTTTGGAATGTCTTTGTAAGAGTAGGGTTGGCACCA	J04792	Odc1	ornithine decarboxylase 1	carboxy-lyase activity; catalytic activity; lyase activity; ornithine decarboxylase activity; polyamine biosynthesis	1.2	24609	NM_012615.1	Rn.874	Rn.874	1370163_at	-0.7	0	-0.4	1.5	0	0	-0.1	-0.1	-0.1	-0.1	-0.426466	-0.25377	-0.410733	0.980898	0.263669	0.371966	0.391443	0.370353	0.0127597	0.100727	0.771575	0.855062	0.18772	0.326667	-2.41335	-1.61411	0.912289	0.450186	7.26539
RN00684	SEQ00413	ATTACGCAACAGTAAATCCTTACACCTTCGCAGAACCCACTTCGCCGCACATCATCAG	J04423c		Unidentified bacterium clone zdt-9n2		Spike																																-1	10	-1
RN00685	SEQ00414	TTTTACGGCAATATCATCACCACACGCACTTATCAGGAACGCCTCGATACGCTGGAAAA	J04423b		Unidentified bacterium clone zdt-9n2		Spike																																-1	10	-1
RN00686	SEQ00415	GCAGACCATTATCTGGCGGGAGATATCGAATCCCTGCCGTTAGCGACTGCGACGTTCG	J04423a		Unidentified bacterium clone zdt-9n2		Spike																																-1	10	-1
RN00687	SEQ00416	CTGGCTGATCTCAGGCTGAAGGAGCTGTATGTATTCCCTCTATTACCAAACTGACAC	J04024	Atp2a2	"ATPase, Ca++ transporting, cardiac muscle, slow twitch 2"	ATP binding; ATPase activity, coupled to transmembrane movement of ions, phosphorylative mechanism; calcium ion binding; calcium ion transport; calcium-transporting ATPase activity; cation transport; hydrolase activity; integral to membrane; magnesium ion binding; membrane; metabolism; proton transport; regulation of muscle contraction; sarcoplasmic reticulum	3	29693	NM_017290.1	Rn.2305	Rn.2305	1370426_a_at	0.2	-2.7	0.4	0.2	0.5	0.6	0.1	0.6	0.5	0.5	0.836673	-0.748178	-0.259732	0.309348	0.0538562	-0.12455	0.245609	0.292318	0.176049	0.0991864	0.54276	0.559301	0.172269	0.992111	-2.53726	-0.0114264	0.638725	0.516341	2.39611
RN00688	SEQ00417	TTGGAAAATCAAAAGGACCCTCTGGCTGTGGACAAAATAATGAAAGACCTGGACC	J03627	S100a10	"S-100 related protein, clone 42C"	calcium ion binding	2	81778	NM_031114.1	Rn.4083	Rn.4083	1386890_AT	-2.1	-2.2	-0.7	0.1	0.8	0.5	0.8	0.6	0.7	0.8	-1.10338	-0.873439	-0.104981	0.0709882	0.518012	0.261707	0.473251	0.261224	0.330916	0.203331	0.982291	0.977863	0.308461	1.41344	-1.69684	0.499215	0.577146	0.58182	1.5378
RN00689	SEQ00418	GAGGTACAAGAACAATGAAGCAGCCAAGAGGTCGAGAGACGCAAGAAGACTCAAG	J03179	Dbp	D site albumin promoter binding protein	DNA binding; circadian rhythm; nucleus; regulation of transcription, DNA-dependent; rhythmic behavior	9	24309	NM_012543.1	Rn.11274	Rn.11274	1387874_AT	-2.5	2.7	-0.2	1	-2.1	-0.7	A	-0.4	-3.5	-0.6	-0.374823	-0.564006	-0.510771	-0.637201	-0.451203	-0.620301	-0.666065	-0.561332	-0.783036	-0.812696	-0.0508603	-0.0368189	0.0187184	3.15733	-5.7394	1.65871	0.358295	0.212519	63.4021
RN00690	SEQ00419	CGGTCATGGGCAAGCCTAGATGTTTATTTAACTTTTAGTAAAGCCAGTAAGAAGTGTGT	NM_012669	Tcf1	transcription factor 1	DNA binding; nucleus; regulation of transcription, DNA-dependent; transcription factor activity; transcription factor complex	9	24817	NM_012669.1	Rn.9660	Rn.9660																												0.962895	-0.699191	187.425
RN00691	seq00419	CGGTCATGGGCAAGCCTAGATGTTTATTTAACTTTTAGTAAAGCCAGTAAGAAGTGTGTAGT	NM_012669	Tcf1	transcription factor 1	DNA binding; nucleus; regulation of transcription, DNA-dependent; transcription factor activity; transcription factor complex	9	24817	NM_012669.1	Rn.9660	Rn.9660	1369148_at	1.1	-2.6	A	1.5	A	A	A	A	A	A	1.07062	-0.210675	0.166121	0.802282	0.137545	0.313342	-0.212654	0.265099	0.11795	0.197442	0.560464	0.51655	0.16074	2.81067	-2.6372	1.49091	0.848965	0.462459	3.82209
RN00692	seq00419	CTAGGCTTTCCCCTACTAAGTCGCTCTTCCTCCCGGCCCCAGGACCTCATTTGTTTCC	NM_012669	Tcf1	transcription factor 1	DNA binding; nucleus; regulation of transcription, DNA-dependent; transcription factor activity; transcription factor complex	9	24817	NM_012669.1	Rn.9660	Rn.9660	1369148_at	1.1	-2.6	A	1.5	A	A	A	A	A	A	0.37463	1.33359	0.937527	0.443795	-0.220957	-0.237104	-0.21132	0.017541	0.00884124	-0.165754	-0.1623	0.0264325	0.294676	2.81067	-1.7628	1.49091	1.16643	-0.0915701	22.5134
RN00693	SEQ00392	TTAGCATCTAAACCATGTTAGTTACTCTCCATTTCAGTCCTTTGTATTGTACTTT	J03145	Slc2a2	"solute carrier family 2, member 2"	carbohydrate transport; carrier activity; glucose transporter activity; integral to membrane; integral to plasma membrane; membrane; sugar porter activity; transport; transporter activity	1.1	25351	NM_012879.1	Rn.64587	Rn.89295	1387228_at	2.9	-7	-3.9	-0.5	-7.2	-7.3	-3.2	-7.4	-7.9	-7.6	-0.0211521	-0.601318	-0.514781	-0.630282	-0.41356	-0.711158	-0.763502	-0.733255	-0.709003	-1.06639	0.762462	0.677678	0.0735053	13.5654	-3.76601	3.76186	0.300017	0.28179	9.97616
RN00694	seq00421	AAATTAACAGAAATTACTATCGAACGATGCTTCACCCTCATGTAACTACGCTCAGAGC	NM_016986	Acadm	"acetyl-coenzyme A dehydrogenase, medium chain"	acyl-CoA dehydrogenase activity; electron transport; fatty acid metabolism; mitochondrion; oxidoreductase activity	1.4	24158	NM_016986.1	Rn.6302	Rn.6302	1367702_at	0.9	1	0.7	0.5	-1.7	-1.5	-1.8	-1.3	-1.8	-1.7	1.14618	1.32873	1.2491	0.935804	-0.761631	-0.604967	-0.670492	-0.637242	-1.11238	-1.10319	0.972963	0.986695	1.08512	1.58456	0.117853	0.664079	1.02975	0.413798	34.1582
RN00695	SEQ00421	GAGATGGAGAAATACCCTGGAGTTCTAATGCTCATTCAAGTGACAAGAAAGGTAGCCTGT	NM_016986	Acadm	"acetyl-coenzyme A dehydrogenase, medium chain"	acyl-CoA dehydrogenase activity; electron transport; fatty acid metabolism; mitochondrion; oxidoreductase activity	1.4	24158	NM_016986.1	Rn.6302	Rn.6302	1367702_AT	0.9	1	0.7	0.5	-1.7	-1.5	-1.8	-1.3	-1.8	-1.7	1.12292	1.04177	0.783622	0.327328	-0.372461	-0.390775	-0.215963	-0.217607	-0.263624	-0.242841	0.927046	0.953241	0.370455	1.58456	-1.43263	0.664079	0.893832	0.435414	51.7916
RN00696	seq00421	GATGCGGGACGCCAAGATCTATCAGATTTACGAAGGTACTGCACAAATTCAGAGGCTG	NM_016986	Acadm	"acetyl-coenzyme A dehydrogenase, medium chain"	acyl-CoA dehydrogenase activity; electron transport; fatty acid metabolism; mitochondrion; oxidoreductase activity	1.4	24158	NM_016986.1	Rn.6302	Rn.6302	1367702_at	0.9	1	0.7	0.5	-1.7	-1.5	-1.8	-1.3	-1.8	-1.7	-0.504311	-0.359588	-0.403201	1.02852	-0.0233379	-0.106613	0.147353	0.00681177	-0.00077411	0.294498	-0.175562	-0.187072	0.191537	1.58456	-2.3843	0.664079	0.857301	0.484388	52.2285
RN00697	SEQ00422	GTAATCATAAGCCAGAGACTGACTACCTTAAACCACCGAAATAAATGTGAATACA	J02720	Arg1	arginase 1	arginase activity; arginine catabolism; arginine metabolism; catalytic activity; hydrolase activity; manganese ion binding; urea cycle	1.2	29221	NM_017134.1	Rn.9857	Rn.9857	1368266_AT	2.4	-5.3	-3.8	-4.7	-1.3	-3.3	-0.7	-3.5	-0.9	-1.8	2.53037	-1.51475	-1.21627	-1.01583	-0.615446	-0.968257	-0.275707	-0.49979	-0.264808	-0.454666	0.912603	0.895392	1.25362	5.25656	0.3261	2.39412	0.792772	0.573837	3.45027
RN00698	SEQ00423	TCACACAGGAACTGACGGTACTGATGGAGGACACTATGACGGAAGTAAAGGCATACAA	J00705	Apoe	apolipoprotein E	heparin binding; lipid binding; lipid transport; lipid transporter activity	1.4	25728	NM_138828.1	Rn.32351	Rn.32351	1370862_at	1.3	-3.8	-1.7	-2.6	-8.3	-7.4	-5.9	-7.2	-7.4	-6.6	1.66588	-1.34362	-1.32616	-1.72185	-1.83428	-1.55634	-1.04885	-1.0656	-1.11374	-0.640363	0.749319	0.713292	1.00077	9.82044	0.00111045	3.29579	0.977879	0.455327	26.3026
RN00699	SEQ00424	TACCCCACCAAAGGGTGTCTCCCTTCCCCAGACAGAAAATACAGCAAGAGAAGAT	H32966		similar to TNF receptor associated factor 2		6	311786	XM_231032.2	Rn.14615	Rn.139733	1372664_at	A	1	A	A	A	A	A	A	A	A	-0.0389395	0.289799	-0.125864	-0.14634	-0.209595	-0.299229	-0.241478	-0.238354	-0.272443	-0.387869	-0.0499192	0.734033	0.0352248	0.138333	-4.82727	-2.85378	0.594293	0.50741	28.9928
RN00700	SEQ00425	TGCATGAAGCACAATGGCTGTTTCTTCCTCCAGAAAGGCACTTACAGTTTAGCTTGGC	H31287	Trib3	tribbles homolog 3 (Drosophila)	activation of MAPK regulation of transcription, DNA-dependent protein amino acid phosphorylation negative regulation of protein kinase activity apoptosis programmed cell death	14			Rn.22325	Rn.22325	1386321_s_at	0.1	-0.4	A	A	0.6	0.3	A	-0.1	1	1	0.580075	-0.171943	-0.165971	-0.342324	-0.00447271	-0.0781577	-0.0894597	0.105581	-0.0149056	0.116553	0.433187	0.31236	0.0610496	0.311556	-4.03387	-1.68244	0.846917	0.366135	273.154
RN00701	SEQ00191	CAGGTGACCGCGCTGCGGCTGCAGGCGCTGGGCGACGAGCTGCACCGACG	E13573	Bid3	BH3 interacting domain 3	apoptosis; protein binding	13			Rn.11344	Rn.89639	1368535_at	A	A	A	A	A	A	A	A	A	A	0.429364	0.158215	0.296188	0.559644	0.0771344	0.197395	0.337012	0.238873	-0.168802	0.136321	0.375342	0.232161	0.040175	0.942333	-4.63756	-0.0856907	0.83137	0.446284	46.7343
RN00702	seq00427	AAAGCCTAGTGGAACCAGCCCGACATATGATACTGTTTGTTATTTAAAGAGTACCCTATAGT	E05489	Il1a	interleukin 1 alpha	regulation of cell cycle inflammatory response immune response cell proliferation cytokine and chemokine mediated signaling pathway	5			Rn.12300	Rn.12300	1371170_A_AT	-2.3	-2.2	-2.7	-3.7	1.3	1.3	1.3	0.9	1	1	1.02049	1.32156	1.14716	0.388775	-0.463492	-0.524501	-0.515644	-0.342797	-0.797952	-0.916367	-0.893917	-0.887305	0.732751	4.14544	-0.448605	2.05153	1.0386	0.416047	19.5066
RN00703	SEQ00427	AGCCTAGTGGAACCAGCCCGACATATGATACTGTTTGTTATTTAAAGAGTACCCTATAGTTTGC	E05489	Il1a	interleukin 1 alpha	regulation of cell cycle inflammatory response immune response cell proliferation cytokine and chemokine mediated signaling pathway	5			Rn.12300	Rn.12300	1371170_A_AT	-2.3	-2.2	-2.7	-3.7	1.3	1.3	1.3	0.9	1	1	-0.826021	-0.782324	-0.429687	-0.120766	0.446078	0.144599	0.26561	0.0984508	0.231926	-0.0356233	0.769567	0.748479	0.194133	4.14544	-2.36489	2.05153	0.694228	0.361029	28.2481
RN00704	seq00427	CATCATTCAACTCACCTGTAATTAAAGCTAACCATCTAAAGACGGGAAGAACCTAACTGT	E05489	Il1a	interleukin 1 alpha	regulation of cell cycle inflammatory response immune response cell proliferation cytokine and chemokine mediated signaling pathway	5			Rn.12300	Rn.12300	1371170_A_AT	-2.3	-2.2	-2.7	-3.7	1.3	1.3	1.3	0.9	1	1	-1.79924	-2.7213	-1.73059	-2.09455	0.93756	1.15993	0.832331	0.836106	0.910685	0.804713	0.980124	0.980136	2.47751	4.14544	1.30889	2.05153	-1	10	-1
RN00705	SEQ00428	CTGAGGCCAGCGTTATCTGTCTCGATTGTACATTCCAGTTCCAGTTGGTATACTTGTC	E03424	Gch	GTP cyclohydrolase 1	tetrahydrobiopterin biosynthesis	1.2			Rn.28195	Rn.28195	1387221_AT	2.1	-3.5	-1.8	-3.6	0.3	-0.1	0.3	-0.1	0.7	0.9	0.941388	-0.773463	-0.525458	-0.340065	0.126565	0.0893556	0.0296956	0.0485801	-0.0294742	-0.00817714	0.88784	0.851147	0.209437	3.56178	-2.25541	1.8326	0.46465	0.515995	5.30309
RN00706	SEQ00429	TCTTTCCCTCCCAGTTAAACTCAGGCACAGCATGTCTTCAGAAGTATCTAGGCAG	D90109	Facl2	"fatty acid Coenzyme A ligase, long chain 2"	acetate-CoA ligase activity; catalytic activity; fatty acid metabolism; ligase activity; lipid metabolism; long-chain-fatty-acid-CoA ligase activity; magnesium ion binding; metabolism	Normalisation	25288	NM_012820.1	Rn.6215	Rn.6215	1370939_AT	1.7	0.3	0.6	-1.4	-1.4	-1.3	-1.3	-1.4	-1.3	-1.6	1.0692	0.53849	0.999121	0.583449	-0.555957	-0.530941	-0.485718	-0.242003	-0.48955	-0.621847	0.833216	0.867148	0.475185	1.31211	-1.07344	0.39189	1.09684	0.112453	32.2341
RN00707	seq00430	ATGGAGACATGGAGACAGCTTCCAAACCCTTGTTGTTGATTGAGCCCAGTTCCCAGTC	NM_012981	Mras	muscle and microspikes RAS	ATP binding; GTP binding; GTPase activity; RAS small monomeric GTPase activity; small GTPase mediated signal transduction; small monomeric GTPase activity	6	25482	NM_012981.1	Rn.10641	Rn.10641	1387368_at	-0.8	-0.3	A	0.3	0.6	0.9	A	0.6	0.3	0.6	-2.1961	-1.96683	-1.59171	-1.837	1.13095	1.36103	0.975246	0.999079	0.552474	0.774268	0.83252	0.85128	2.25126	0.371667	1.17073	-1.42792	0.844945	0.493072	7.90868
RN00708	SEQ00430	CGACCAAATACAATATCCCATATATAGAAACCAGTGCCAAGGACCCGCCTCTCAAC	NM_012981	Mras	muscle and microspikes RAS	ATP binding; GTP binding; GTPase activity; RAS small monomeric GTPase activity; small GTPase mediated signal transduction; small monomeric GTPase activity	6	25482	NM_012981.1	Rn.10641	Rn.10641	1387368_AT	-0.8	-0.3	A	0.3	0.6	0.9	A	0.6	0.3	0.6	-0.556802	-0.788017	-0.816047	-0.576064	-0.902793	-0.895729	-0.677989	-0.483838	-0.56284	-0.801766	-0.0388761	-0.10221	0.0236123	0.371667	-5.40432	-1.42792	1.14548	-0.265384	14.7177
RN00709	seq00430	TGAGTAATGATTATTTTATTAAAGAGGTCTGTGCCCATTGCCTGCAAAGCCCCAAGTCT	NM_012981	Mras	muscle and microspikes RAS	ATP binding; GTP binding; GTPase activity; RAS small monomeric GTPase activity; small GTPase mediated signal transduction; small monomeric GTPase activity	6	25482	NM_012981.1	Rn.10641	Rn.10641	1387368_at	-0.8	-0.3	A	0.3	0.6	0.9	A	0.6	0.3	0.6	-0.342353	-0.621268	0.149751	-0.445206	0.574273	0.758535	0.569934	0.419219	0.267618	0.658681	0.7551	0.734665	0.248816	0.371667	-2.00685	-1.42792	1.05186	0.306476	17.3703
RN00710	SEQ00431	CTGACCTGCTCCATCATCACCACGACTCGGAAGTTCTTCACCATCTTGGCTTCTG	D87991		UGTrel1	induction of apoptosis	Normalisation			Rn.12205	Rn.124916	1377143_AT	-0.6	-0.1	-0.3	-0.2	0.6	0.6	0.3	0.5	0.4	0.5	0.00948339	0.281615	0.345727	0.154403	0.138323	0.251963	-0.000184827	0.200024	0.00431497	0.117445	-0.0581588	-0.108785	0.0148078	0.186778	-6.0775	-2.42061	0.937958	0.345752	5.43062
RN00711	SEQ00431	GCAGGAGAAGATAACAAGAGGAAAGTATGGAGAAGGACCCAAACAGGAGACATTCACC	D87991		UGTrel1	induction of apoptosis	Normalisation			Rn.12205	Rn.124916	1377143_AT	-0.6	-0.1	-0.3	-0.2	0.6	0.6	0.3	0.5	0.4	0.5	0.110713	0.314028	0.13664	-0.0625099	0.126363	-0.197622	-0.193691	-0.385533	-0.381854	-0.443759	-0.655627	-0.625397	0.0690957	0.186778	-3.85526	-2.42061	0.428274	0.511407	1.53583
RN00712	seq00433	GAATGTTGATGTTCTAACACAAATGAGGACCAGCTTTGACAAACCAGACCAGATGGCT	D84346	Nckap1	NCK-associated protein 1	integral to membrane; protein binding	13	58823		Rn.44432	Rn.2611	1388196_AT	1.3	1.2	1	1.6	-2.7	-2.5	-2.1	-2.6	-3.2	-2.5	0.748134	0.543776	0.541375	0.63216	0.266181	0.557824	-0.00988136	0.155194	-0.482094	0.312985	0.718709	0.699277	0.13536	4.09611	-2.88513	2.03425	0.815129	0.412134	1.45475
RN00713	seq00433	GTGTATGAGCTGTCATCTGCTGCTGGATTACCATGCGAGATTGATCCTGCCTTAGTAG	D84346	Nckap1	NCK-associated protein 1	integral to membrane; protein binding	13	58823		Rn.44432	Rn.2611	1388196_AT	1.3	1.2	1	1.6	-2.7	-2.5	-2.1	-2.6	-3.2	-2.5	0.592372	0.364727	-0.00403838	0.592976	-0.181111	-0.0417994	-0.287499	-0.220683	-0.571611	-0.475618	0.888065	0.885837	0.172114	4.09611	-2.53856	2.03425	0.959217	0.260368	26.5401
RN00714	SEQ00433	TATGAGCTGTCATCTGCTGCTGGATTACCATGCGAGATTGATCCTGCCTTAGTAGTAG	D84346	Nckap1	NCK-associated protein 1	integral to membrane; protein binding	13	58823		Rn.44432	Rn.2611	1388196_AT	1.3	1.2	1	1.6	-2.7	-2.5	-2.1	-2.6	-3.2	-2.5	0.323488	0.33225	0.0621015	-0.0665556	-0.0871189	-0.00687042	-0.128222	0.00359494	-0.236098	-0.144728	0.684427	0.68283	0.0359813	4.09611	-4.79661	2.03425	0.759714	0.347444	27.9458
RN00715	seq00434	CAGATGTCTGAGGACAGCCACTCCAGCAGCGTCCGTAGCCAGAATGACAATCAAGAAC	NM_019163	Psen1	presenilin 1	Golgi apparatus; endoplasmic reticulum; integral to membrane; intracellular signaling cascade; membrane	6	29192	NM_019163.1	Rn.44440	Rn.44440	1368792_at	A	-0.3	A	-0.7	0.6	0.6	A	0.4	0.9	0.6	0.408219	0.269852	0.436834	1.02802	0.0869625	0.294951	-0.19841	0.0246001	-0.727948	-1.15829	-0.746305	-0.839725	0.385731	0.389444	-1.37433	-1.36051	-1	10	-1
RN00716	seq00434	CCCATTCACAGAAGACACCGAGACTGTAGGCCAGAGAGCCCTGCACTCGATCTTGAAT	NM_019163	Psen1	presenilin 1	Golgi apparatus; endoplasmic reticulum; integral to membrane; intracellular signaling cascade; membrane	6	29192	NM_019163.1	Rn.44440	Rn.44440	1368792_at	A	-0.3	A	-0.7	0.6	0.6	A	0.4	0.9	0.6	1.02078	1.08632	0.449599	0.892267	0.107373	0.236416	0.536718	0.230265	-0.018372	0.181589	-0.890258	-0.869066	0.159061	0.389444	-2.65235	-1.36051	-1	10	-1
RN00717	SEQ00434	GTGCTACAAGGTCATCCATGCCTGGCTTATTGTTTCATCTCTGTTGTTGCTGTTCTTT	NM_019163	Psen1	presenilin 1	Golgi apparatus; endoplasmic reticulum; integral to membrane; intracellular signaling cascade; membrane	6	29192	NM_019163.1	Rn.44440	Rn.44440	1368792_AT	A	-0.3	A	-0.7	0.6	0.6	A	0.4	0.9	0.6	0.0991821	-0.156025	-0.3018	0.0632337	0.146495	0.184683	0.0170273	0.0450855	0.148801	0.082223	0.639298	0.395592	0.0228043	0.389444	-5.45455	-1.36051	0.96116	0.246854	25.6632
RN00718	SEQ00435	CTTGAAGAGATACAGCTTGGTGAAGAGTTATTAGCACAAGGTGACTATGAGAAGG	D63411	LOC266601	outer mitochondrial membrane receptor rTOM20		Normalisation	266601	NM_152935.1	---	Rn.2143	1370785_s_at	-0.9	0.7	0.3	0.5	0.1	0.4	0.1	0.4	0.1	0.1	-0.513971	0.465692	0.380011	0.504008	0.322929	0.249497	0.322915	0.223379	0.119073	0.304611	0.922718	0.924753	0.0823978	0.186222	-3.60125	-2.4249	0.871717	0.540688	7.75042
RN00719	SEQ00435	GCAAGTGTTACAACAGACTCTTCCACCACCAGTGTTCCAGATGCTTCTGACCAAG	D63411	LOC266601	outer mitochondrial membrane receptor rTOM20		Normalisation	266601	NM_152935.1	---	Rn.2143	1370785_s_at	-0.9	0.7	0.3	0.5	0.1	0.4	0.1	0.4	0.1	0.1	-0.665097	0.392754	0.114392	0.185194	0.0999794	0.13354	0.08031	0.0515978	0.101811	0.00212292	0.953096	0.951288	0.0740713	0.186222	-3.75494	-2.4249	0.766243	0.472845	26.5057
RN00720	SEQ00437	CCTTCCTCCCTCCCTCCCTTCATTCTTCTTCCTTGCACGTTATTGTCTTGTTTACTAA	D50608	Cckar	cholecystokinin A receptor	G-protein coupled receptor activity; G-protein coupled receptor protein signaling pathway; cholecystokinin receptor activity; integral to membrane; neuropeptide Y receptor activity; receptor activity; rhodopsin-like receptor activity	4	24889	"NM_012688.1, NM_012688.1, XM_341221"	Rn.10184	Rn.10184	1369787_AT	A	A	A	A	A	A	A	A	A	A	-0.356219	0.126934	-0.0109628	-0.0676258	-0.356364	-0.409445	0.0328537	0.404906	0.269904	0.221473	0.15163	0.116251	0.0807973	2.92322	-3.62955	1.54756	0.969709	0.333291	66.3919
RN00721	SEQ00438	CAAGGATGATGAGATGGAAACCGAGCAGGAGAAGAAAGAAGTCCCTAAGTGTGGC	D45250	Psme2	"protease (prosome, macropain) 28 subunit, beta"	cytosol; immune response; proteasome activator activity; proteasome activator complex	7	29614	NM_017257.1	Rn.4017	Rn.127779	1367710_AT	0.1	-0.4	-0.4	-0.1	0.3	0.6	0.3	0.7	0.1	0.9	-0.306584	-0.447229	-0.120618	0.040744	0.164052	0.454578	0.231473	0.280832	0.358371	0.43572	0.782004	0.795267	0.0972663	0.194333	-3.36192	-2.36339	0.932485	0.366717	20.341
RN00722	SEQ00140	GATCAATAACCTGAAGCCCGAAGACCCAGTGCCCTGCTTTGTGCGGAGTGTCAGT	D44591	Nos2	"nitric oxide synthase 2, inducible"	G-protein signaling, coupled to cGMP nucleotide second messenger; cAMP-dependent protein kinase regulator activity; cGMP-mediated signaling; calmodulin binding; electron transport; electron transporter activity; nitric oxide biosynthesis; nitric-oxide synthase activity; oxidoreductase activity; signal transduction	1.2	24599	NM_012611.2	Rn.10400	Rn.10400	1387667_AT	A	A	A	A	A	A	A	A	A	A	-0.144225	-0.177283	-0.219991	-0.186551	0.250821	0.0463642	0.108694	0.000402311	0.00636954	0.0297905	0.313917	-0.263607	0.0227859	1.21333	-5.45571	0.278976	0.478682	0.641111	43.9731
RN00723	SEQ00441	GAGACAGCCAACTACCTGGTTATCTGGTGCATTGACCTGGAAGTCGAGGAGAAGT	D26564	Cdc37	cell division cycle 37 homolog (S. cerevisiae)	chaperone activity; regulation of cell cycle	Normalisation	114562	NM_053743.1	Rn.17982	Rn.17982	1367453_AT	0	0.6	0.8	0.2	0.2	0.1	0	0	-0.1	0.2	-0.0498874	-0.15246	0.18597	-0.141087	0.202814	0.00662455	-0.00980502	-0.150595	-0.137859	0.00712252	0.422099	0.393324	0.0175013	0.0822222	-5.8364	-3.60433	0.583159	0.585126	5.10755
RN00724	SEQ00442	AGTGGGTTTCATCTGTGCTTTCTCATTGTTGCTGTCATTAACTGTGGGTATGGAT	D26154		RB109	biosynthesis	Normalisation			Rn.2641	Rn.2641	1369980_S_AT	-0.2	0.4	0.7	0.6	0.1	0	-0.2	0.2	0	0	-0.630737	-1.0444	-0.479244	-0.375568	0.447039	0.459726	0.483986	0.27141	0.518977	0.541784	-0.495493	-0.559226	0.34862	0.0982222	-1.52027	-3.34781	0.899842	0.326896	14.6457
RN00725	SEQ00442	GGGTGTTTGGTCCATTCCCTCCCTGTTAATTCCAACTTCCTGTTGTCTTTATCACA	D26154		RB109		Normalisation			Rn.2641	Rn.2641	1369980_S_AT	-0.2	0.4	0.7	0.6	0.1	0	-0.2	0.2	0	0	-0.372156	0.642953	0.692839	0.45745	-0.494453	-0.419522	-0.0897094	-0.194952	-0.0788671	-0.0228912	0.504768	0.845426	0.190333	0.0982222	-2.3934	-3.34781	0.845383	-0.0295491	203.176
RN00726	SEQ00444	AAAGTGACGGTATCTACATCATCAACCTGAAGAGGACTTGGGAGAAGCTGTTGTTAGC	D25224	Lamr1	"laminin receptor 1 (67kD, ribosomal protein SA)"	intracellular; laminin receptor activity; protein biosynthesis; ribosome; small ribosomal subunit; structural constituent of ribosome	Normalisation	29236	NM_017138.1	Rn.999	Rn.999	1367569_AT	0	0.3	0.1	0.5	-0.1	0.1	0	0.1	0	0.3	-0.16303	-0.0596244	0.184402	0.532819	0.415258	0.407294	0.447981	0.367707	0.166531	0.414942	0.809811	0.255022	0.0539372	0.0334444	-4.21257	-4.90209	0.877347	0.406469	20.9273
RN00727	SEQ00445	CAGACCTTCATCGCTCTGTGTGCTACCGACTTCAAGTTTGCCATGTACCCGCCATCGA	D16308	Ccnd2	cyclin D2	G1/S transition of mitotic cell cycle; cell cycle; cell growth and/or maintenance; cytokinesis; nucleus; regulation of cell cycle	11	64033		Rn.25764	Rn.96083	1370810_at	-2.9	-3.1	-0.8	-2.4	1.2	1	0.8	0.5	0.7	0.7	-0.327479	0.619457	0.176849	0.447791	0.212445	0.0872592	0.148825	0.100246	-0.119237	0.0285648	-0.25662	-0.248921	0.0704172	2.98678	-3.82793	1.57859	0.854893	0.519387	46.5894
RN00728	SEQ00446	TGCAGTGGAGCAGTGTGTTGTGAGATGGAAAGTAGGAGCTAAAGCAAGACCTCTC	D16302	Mgat1	N-acetylglucosaminyltransferase I	Golgi apparatus; Golgi membrane; N-linked glycosylation; alpha-1,3-mannosylglycoprotein 2-beta-N-acetylglucosaminyltransferase activity; integral to membrane; transferase activity; transferase activity, transferring glycosyl groups	Normalisation	81519	NM_030861.1	Rn.2712	Rn.2712	1367796_AT	0.6	-0.3	0.3	0	0.5	0.3	0.7	0.5	0.5	0.3	0.317103	0.139104	0.0416358	-0.0581436	-0.18121	-0.0846001	-0.0118487	0.183292	-0.102692	-0.218215	-0.164546	-0.0876268	0.0285392	0.0893333	-5.13091	-3.48466	0.943895	0.106767	31.4789
RN00729	SEQ00447	CTTCGCTTGCTTCGATGAGGACACGACAGGCACCATCCAGGAGGATTACCTGAGG	D14688	Mrlcb	myosin regulatory light chain		Normalisation	50685	"NM_017343.1, NM_017343.1, XM_346859"	Rn.32315	Rn.103179	1386996_at	0.4	-0.8	0.7	1.1	-0.2	-0.2	-0.4	0.1	-0.1	0	-0.729963	-0.486607	0.0838785	-0.285239	-0.0287499	-0.29556	0.0347331	-0.407614	-0.283235	-0.198184	-0.106732	0.0252573	0.0620959	0.302667	-4.00936	-1.7242	0.390177	0.476643	29.6761
RN00730	seq00448	ATGAGCGATAACGATGACATCGAGGTGGAGAGCGACGAAGAGCAACCGAG	NM_022210	Max	Max	DNA binding; nucleus; regulation of transcription, DNA-dependent	9	60661	NM_022210.1	Rn.4210	Rn.60078	1372090_at	-0.4	0.7	0.3	0.1	0.1	0.3	0	0.3	0.3	0.3	-0.891505	-0.621816	-0.504764	-0.41655	0.740772	0.772249	0.775805	0.306242	0.470544	0.695554	0.0296259	0.172127	0.442194	0.08	-1.17725	-3.64386	0.981685	0.241768	14.0127
RN00731	SEQ00448	CTCACCATAATGCACTGGAACGAAAACGTAGGGACCACATCAAAGACAGCTTTCACAG	NM_022210	Max	Max	DNA binding; nucleus; regulation of transcription, DNA-dependent	9	60661	NM_022210.1	Rn.44443	Rn.4210	1387646_A_AT	0.3	0.9	0.9	0	A	A	A	A	A	A	0.0473745	-0.287963	-0.264302	-0.00979183	0.2556	0.125841	0.408203	0.0435712	0.0737531	0.296519	-0.322984	-0.369327	0.0500813	0.645444	-4.31959	-0.631635	0.701389	0.531932	11.204
RN00732	seq00448	GACCACATCAAAGACAGCTTTCACAGTTTGCGGGACTCAGTCCCATCACT	NM_022210	Max	Max	DNA binding; nucleus; regulation of transcription, DNA-dependent	9	60661	NM_022210.1	Rn.4210	Rn.60078	1372090_at	-0.4	0.7	0.3	0.1	0.1	0.3	0	0.3	0.3	0.3	-0.135044	0.00923197	-0.0996151	-0.445674	0.690013	0.442096	0.68021	0.273691	0.558457	0.652779	-0.124393	0.0175209	0.164929	0.08	-2.60008	-3.64386	0.811853	0.433003	4.31418
RN00733	SEQ00449	TTGTTCTGAGTCTCTGGTGCATCATATAATCTGTTAGGTTCTAGTGTTCTGTCTTGTT	D14014	Ccnd1	cyclin D1	adipocyte differentiation; cell cycle; cyclin-dependent protein kinase regulator activity; cytokinesis; cytosol; nucleus; re-entry into mitotic cell cycle; regulation of cell cycle	11	58919	NM_171992.2	Rn.22279	Rn.22279	1371643_AT	-2.2	-3.5	-1.2	-0.3	1.2	0.8	0.9	0.9	0.6	0.7	-0.223142	-0.498675	-0.301035	0.430331	0.294986	0.377379	0.228762	0.320475	0.266121	0.251862	0.918503	0.885825	0.106825	2.52544	-3.22668	1.33654	0.983535	0.274956	114.415
RN00734	SEQ00450	CAACCACATTGTTGGGAACAAGCTGGGTGAGGAGTGTGCTGACGTGTGCCCTGGT	D13966	Insrr	insulin receptor-related receptor	ATP binding; protein-tyrosine kinase activity; receptor activity; transferase activity	4	60663		Rn.44446	Rn.44446	1369514_AT	A	A	A	A	A	A	A	A	A	A	-0.812487	0.439943	0.396739	-0.186473	0.100982	-0.13871	0.182907	-0.174697	-0.047091	0.0245623	-0.260976	0.103499	0.126389	0.644	-2.98406	-0.634867	0.597396	0.39089	56.932
RN00735	seq00451	CCTGGGATTTTTCAAGAACCTCAAACTAATCCGGGGAGATTCCATGGTGGATGGGTAA	D13965	Insrr	insulin receptor-related receptor	ATP binding; protein-tyrosine kinase activity; receptor activity; transferase activity	4	60663		Rn.44446	Rn.44446	1369515_S_AT	A	A	A	A	A	A	A	A	A	A	0.0551651	0.234131	-0.00754549	0.49955	0.310762	0.161785	0.319883	0.198809	0.0310571	0.0938723	0.169019	0.573192	0.0246448	1.09511	-5.34257	0.131077	0.817258	0.46261	8.68417
RN00736	seq00451	CTACAGATCCTCCTCATGTTTGCCGCCACGGGAGAGGACTTCCGAGGCCTCAGCTTTC	D13965	Insrr	insulin receptor-related receptor	ATP binding; protein-tyrosine kinase activity; receptor activity; transferase activity	4	60663		Rn.44446	Rn.44446	1369515_S_AT	A	A	A	A	A	A	A	A	A	A	0.30723	0.403524	0.31298	0.145121	0.00177517	0.0298257	0.0980148	0.0591983	0.0148178	-0.11348	0.525784	0.143214	0.0272033	1.09511	-5.20007	0.131077	0.942746	0.187873	10.5791
RN00737	SEQ00451	TGTTGGGAACAAGCTGGGTGAGGAGTGTGCTGACGTGTGCCCTGGTGTGCTGGGG	D13965	Insrr	insulin receptor-related receptor	ATP binding; protein-tyrosine kinase activity; receptor activity; transferase activity	4	60663		Rn.44446	Rn.44446	1369515_S_AT	A	A	A	A	A	A	A	A	A	A	-0.168245	0.893709	-0.0950164	0.286486	-0.230063	-0.238231	-0.232665	-0.234026	-0.236261	-0.313764	0.384444	0.208672	0.139856	1.09511	-2.83798	0.131077	0.832858	0.356492	65.9753
RN00738	SEQ00452	GAAACGAGAGAAGGCTGAAGAGGATCGGTACTTCCGAGAGAAGACTAGAGAGCAG	D13122	Atpi	ATPase inhibitor	ATPase inhibitor activity; mitochondrion	Normalisation	25392	"NM_012915.1, NM_012915.1, XM_343371"	Rn.1658	Rn.1658	1369588_A_AT	-2.3	-2	-0.5	0.2	0.6	0.4	0.4	0.5	0.9	0.8	-1.65754	-1.24748	0.267752	0.35498	0.290881	0.155287	0.310387	0.133711	0.446457	0.379223	0.93804	0.944791	0.559484	1.31778	-0.837832	0.398107	1.02384	0.200561	12.5063
RN00739	SEQ00453	TATAGTAATCATTAGTAGACTGTTGCCTTGTGGGGTTCCTGTTGCTGAGACTCCTTGG	D10874	Atp6l	"ATPase, H+ transporting, lysosomal (vacuolar proton pump) 16 kDa"		Normalisation	170667	NM_130823.2	Rn.1869	Rn.1869	1398755_AT	-0.4	-0.8	-0.6	0.2	0.3	0.3	0.5	0.3	0.4	0.6	-0.474718	-1.13364	-0.522715	-0.24458	0.208985	0.248039	0.204545	0.187134	0.0799918	0.0774039	0.934696	0.897886	0.205602	0.241778	-2.28207	-2.04825	1.0694	-0.0203619	88.9955
RN00740	SEQ00453	CCCTCAGTAGTTGGTCTTGTAAATGTGCAGTGTCCCTAGTGCCATTGTCTGTTGC	D10874	Atp6l	"ATPase, H+ transporting, lysosomal (vacuolar proton pump) 16 kDa"		Normalisation	170667	NM_130823.2	Rn.1869	Rn.1869	1398755_AT	-0.4	-0.8	-0.6	0.2	0.3	0.3	0.5	0.3	0.4	0.6	-0.920636	-1.02731	-0.662213	-0.193112	0.174787	0.291068	0.388569	0.180373	0.125011	0.146209	0.978366	0.944537	0.276708	0.241778	-1.85356	-2.04825	0.922043	0.322591	12.6093
RN00741	SEQ00455	CAGAGGTTGGTGTAATGGGCAGAGGTGAAATGGGTATCAGAGAAACGGAGTGCGT	D10757	Psmb9	"proteosome (prosome, macropain) subunit, beta type 9"	cytosol; endopeptidase activity; hydrolase activity; immune response; peptidase activity; proteasome complex (sensu Eukarya); proteasome core complex (sensu Eukarya); ubiquitin-dependent protein catabolism	7	24967	NM_012708.1	Rn.13686	Rn.13686	1370186_AT	0.7	-2.2	0.1	-0.1	0.3	0.6	0	0.9	0.1	0.6	0.496927	-0.0286201	0.165455	0.0583392	-0.146762	0.146709	-0.0375003	0.150076	-0.0572882	0.0730548	0.336759	0.37133	0.0318712	0.764444	-4.9716	-0.387517	0.936719	0.267599	28.958
RN00742	SEQ00456	GTAGATGACAATGGGACTCGGCTCTCGGGACAGATGTTCTCCACAGGCAGCGGGAA	D10729	Psmb8	"proteosome (prosome, macropain) subunit, beta type 8"	cytosol; endopeptidase activity; hydrolase activity; immune response; peptidase activity; proteasome core complex (sensu Eukarya); ubiquitin-dependent protein catabolism	7	24968	NM_080767.1	Rn.29244	Rn.29244	1367786_AT	0.3	-3.1	-1.8	-1.6	0.6	0.9	0.6	1.1	0.5	0.7	-0.204178	-0.489157	-0.615983	-0.72173	0.14163	0.0146573	-0.220217	-0.0882256	-0.200728	-0.152059	0.837172	0.832741	0.0753482	2.07289	-3.73028	1.05164	0.452941	0.501333	9.78604
RN00743	SEQ00457	GCCAGAACAGCGAGTGGACAAGATTTTCAGCAAGATGGATAAGAACAAAGATGACCAGATTA	D10666	Vsnl1	visinin-like 1	calcium ion binding	15	24877	NM_012686.1	Rn.24821	Rn.105934	1368853_AT	A	A	0.9	-0.4	A	A	A	A	-1.1	A	-0.0975575	-0.522355	-0.201918	-0.178063	0.171031	0.00388779	0.0996439	0.0135269	-0.000132294	-0.0783685	-0.093888	-0.418379	0.0375457	0.649	-4.73521	-0.62371	0.696075	0.391083	21.7037
RN00744	SEQ00464	CGTTGGAATCTAACAGTTAAAGTCTCCTGTCACATGACCTTAGTTTATCACTCAGTAAGTG	D10655	Dlat	dihydrolipoamide acetyltransferase	acyltransferase activity; dihydrolipoamide S-acyltransferase activity; dihydrolipoyllysine-residue acetyltransferase activity; glycolysis; metabolism; mitochondrion; nucleotide binding; protein binding; pyruvate dehydrogenase complex; transferase activity	Normalisation	81654	XM_343389.1	Rn.15413	Rn.15413	1388194_at	-2.2	1.1	1.6	-0.1	-0.7	-0.4	-1	-0.7	-1	-0.8	-0.770728	0.67732	0.83433	-0.120348	0.0343625	0.170795	0.197738	0.264782	0.0962512	0.421191	0.787134	0.853104	0.19595	1.18178	-2.35144	0.240959	0.707735	0.512846	15.0151
RN00745	SEQ00459	ATTCCTACCTTTGTTCCCAATGTCAACCACCATGCCTAAATATGGACGCTCACCTTTA	D00913	Icam1	intercellular adhesion molecule 1	cell adhesion; cell adhesion molecule activity; cell-cell adhesion; defense response; integral to membrane; membrane; plasma membrane	8	25464	NM_012967.1	Rn.12	Rn.12	1387202_AT	-0.6	-5	-1.9	-0.8	1.1	0.7	1	0.7	1.3	1.2	-0.145354	-0.195993	0.0785213	0.63703	0.121667	0.0417044	0.119317	-0.0984991	0.187172	0.0536859	0.187595	0.283953	0.0540033	3.93344	-4.21081	1.97579	0.854166	0.323885	13.8933
RN00746	SEQ00460	TGTGACTACAGGATAATGGCGGACAACTCCAAGTATACCATAGGATTGAATGAGAGCCT	D00729	Dci	dodecenoyl-coenzyme A delta isomerase	catalytic activity; dodecenoyl-CoA delta-isomerase activity; fatty acid beta-oxidation; fatty acid metabolism; isomerase activity; metabolism; mitochondrion	1.4	29740	NM_017306.2	Rn.80835	Rn.80835	1370961_AT	A	A	A	A	A	A	A	A	A	A	0.863885	0.33427	1.22853	0.606306	-0.152102	-0.132649	-0.0422961	0.0390654	-0.350517	-0.129321	0.846171	0.682866	0.267274	1.43211	-1.90361	0.518143	0.80476	0.526379	40.4646
RN00747	SEQ00461	GTCTGACAGACCAATACCTTGAACTGAATGCACTACAAGAAGAACTTGGCCCATT	D00680	Gpx3	glutathione peroxidase 3	glutathione peroxidase activity; oxidoreductase activity; peroxidase activity; response to oxidative stress	12	64317	"NM_022525.2, NM_022525.2, XM_346395"	Rn.1491	Rn.108074	1369926_at	-3.7	-2	0.1	1.1	-6	-5.6	-5.4	-6.2	-5.7	-5.6	-1.75928	0.0805917	1.20042	1.37645	-0.758973	-0.516963	-0.572846	-0.256203	-0.589394	-0.485919	0.897284	0.854343	0.859665	7.29111	-0.218154	2.86614	0.962459	0.355359	48.0879
RN00748	SEQ00462	ACACACATACACATACAGAGACAGAGAGACAGAGAGACAGAGATAGACAGAGATAGACAGAGAGA	D00636	Dia1	diaphorase 1	cytochrome-b5 reductase activity; electron transport; endoplasmic reticulum; membrane; oxidoreductase activity	1.5	25035	NM_138877.1	Rn.35994	Rn.35994	1370808_AT	1.9	-1.3	0.1	0.4	-0.5	-0.3	-1	-0.4	-0.6	-0.4	0.5285	0.0697615	0.0694398	0.193	-0.0790527	-0.131963	-0.12338	-0.211978	-0.0320717	-0.218546	0.758886	0.751331	0.0509396	0.783222	-4.29507	-0.352506	0.6653	0.470296	22.9212
RN00749	SEQ00463	AAACTGGAAATAAGGTCTATGCGATTCGGTGTGACGTTCGAGATCCTGATATGGTACA	NM_057197	Decr1	"2,4-dienoyl CoA reductase 1, mitochondrial"	2,4-dienoyl-CoA reductase (NADPH) activity; metabolism; mitochondrion; oxidoreductase activity	1.4	117543	NM_057197.1	Rn.2854	Rn.2854	1367777_AT	1.1	-1.2	1.3	0.5	-1.1	-0.4	-1.3	-0.3	-1	-0.9	0.904275	0.020294	0.94916	-0.0281954	-0.409639	-0.351597	-0.38063	-0.341018	-0.414632	-0.508744	0.814101	0.836748	0.296858	0.940111	-1.75216	-0.0890968	0.578513	0.584802	11.0408
RN00750	seq00463	CTCTTGGATCAATGGGGCAGTCATTCGATTTGACGGTGGAGAGGAAGTGTTTCTGTCA	NM_057197	Decr1	"2,4-dienoyl CoA reductase 1, mitochondrial"	2,4-dienoyl-CoA reductase (NADPH) activity; metabolism; mitochondrion; oxidoreductase activity	1.4	117543	NM_057197.1	Rn.2854	Rn.2854	1367777_at	1.1	-1.2	1.3	0.5	-1.1	-0.4	-1.3	-0.3	-1	-0.9	0.975659	-0.405293	1.40776	0.584785	-0.420494	-0.15157	-0.344843	-0.135289	-0.650956	-0.318335	0.948705	0.964406	0.474746	0.940111	-1.07477	-0.0890968	1.00659	0.310584	15.0944
RN00751	seq00463	GACTGTCTCCCAATGGTTGGAGGACCATAACTGACATAGTTCTCAATGGTACAGCCTAT	NM_057197	Decr1	"2,4-dienoyl CoA reductase 1, mitochondrial"	2,4-dienoyl-CoA reductase (NADPH) activity; metabolism; mitochondrion; oxidoreductase activity	1.4	117543	NM_057197.1	Rn.2854	Rn.2854	1367777_at	1.1	-1.2	1.3	0.5	-1.1	-0.4	-1.3	-0.3	-1	-0.9	0.207379	0.111493	0.0311188	0.0417805	-0.351889	-0.307803	-0.0313556	0.163048	-0.149034	-0.205584	0.411417	0.464137	0.0382967	0.940111	-4.70663	-0.0890968	1.01175	-0.0962406	23.345
RN00752	SEQ00464	CTTTCTGTTGATGTAAATATGGGAGAGGTGCTGTTGGTGCGGAAGGAACTTAATAA	D00092	Dlat	dihydrolipoamide acetyltransferase	acyltransferase activity; dihydrolipoamide S-acyltransferase activity; dihydrolipoyllysine-residue acetyltransferase activity; glycolysis; metabolism; mitochondrion; nucleotide binding; protein binding; pyruvate dehydrogenase complex; transferase activity	Normalisation	81654	XM_343389.1	Rn.15413	Rn.15413	1388194_at	-2.2	1.1	1.6	-0.1	-0.7	-0.4	-1	-0.7	-1	-0.8	-0.439283	0.079912	0.147576	-0.204954	0.0125311	-0.0396969	-0.0400408	-0.127622	-0.209344	-0.435976	0.608528	0.753844	0.0398539	1.18178	-4.64914	0.240959	0.409378	0.477124	32.5695
RN00753	SEQ00464	TTAGGGATGTTCGGAATTAAGAATTTCTCTGCGATTATTAACCCACCTCAGGCAT	D00092	Dlat	dihydrolipoamide acetyltransferase	acyltransferase activity; dihydrolipoamide S-acyltransferase activity; dihydrolipoyllysine-residue acetyltransferase activity; glycolysis; metabolism; mitochondrion; nucleotide binding; protein binding; pyruvate dehydrogenase complex; transferase activity	Normalisation	81654	XM_343389.1	Rn.15413	Rn.15413	1388194_at	-2.2	1.1	1.6	-0.1	-0.7	-0.4	-1	-0.7	-1	-0.8	-0.72171	0.907349	0.667077	-0.0540989	-0.0547561	-0.0585443	-0.11809	-0.134139	-0.353393	-0.16446	0.857798	0.95435	0.220183	1.18178	-2.18323	0.240959	0.677639	0.492943	6.46687
RN00754	SEQ00466	GAAGCCTGGGCCACTCCTCAAACTTGATTCTCTGGTAGTGCCTCCTTGTGTACAGCTAG	BG376154		similar to Interleukin-1 receptor-associated kinase 1 (IRAK-1) (IRAK) (Pelle-like protein kinase) (mPLK)		6	363520	XM_343844.1	---	---	1373379_at	-0.2	-0.5	-1.3	-0.7	0.6	0.9	0.5	0.9	0.7	0.1	0.0807044	0.24337	0.0841503	0.177072	0.011993	0.0966313	0.100253	0.210657	0.104595	0.013528	-0.269003	-0.218828	0.00590076	0.566667	-7.40488	-0.819428	0.862834	0.380514	196.259
RN00755	SEQ00467	AGCGTTTCTGTGGAGTGGAACAAACTGGATTCTGTACTGACACTATTCAATGCAATGC	AY208182	Abca1	"ATP-binding cassette, sub-family A (ABC1), member 1"		1.5	313210	"XM_232954.2, XM_232954.2, NM_178095.2"																														0.892771	-0.453544	159.435
RN00756	SEQ00468	GGGACGGCCCAGCCTGTAAAATACTGTACATGCACTGCTGTAGATATACTGGAATGAA	AY157758	Bbc3	Bcl-2 binding component 3		13	317673	NM_173837.2																														0.969131	0.397147	75.6666
RN00757	SEQ00469	GCCGTACTCGAAAGGCTCTTATCATATGCAATACAGAGTTCAAACATCTCTCCCTGAGA	AY029283	Casp11	caspase 11	caspase activity	13	114555	NM_053736.1	Rn.16195	Rn.16195	1387818_at	0.8	-0.9	-0.3	-0.3	0.1	0.4	A	0.2	0.1	0.6	-0.0743084	-0.286948	-0.181033	-0.282483	-0.00310058	-0.0980487	-0.0413715	-0.121478	-0.299211	-0.33003	0.355426	0.385707	0.0144236	0.244444	-6.11542	-2.03242	0.2422	0.565778	10.2901
RN00758	SEQ00470	CCTCTAAGGGACAATTCTGGGTAGTTGGATAAGAACTGAGGAAATCCTCCTGCCTAGA	AY029163	Bcl2l10	BCL2-like 10 (apoptosis facilitator)	apoptosis inhibitor activity	13	114552	NM_053733.1	Rn.67084	Rn.67084	1387618_at	0.5	0.3	0.2	-0.4	0.2	-0.1	1	A	-0.4	0.6	1.00763	0.0416069	-0.195919	-0.227128	0.064003	0.0735363	-0.0431228	-0.0210627	-0.123041	0.107058	0.320455	0.3441	0.122078	0.292111	-3.03413	-1.77541	0.830794	0.297345	20.4269
RN00759	SEQ00471	GTTGTGTAATCCTGTCATGGGACTGCCCCGTGTGTTGTAGTGTTTTGAGCTGTCTCTG	AY027667	Casp9	caspase 9	apoptosis; apoptosis regulator activity; induction of apoptosis; intracellular; peptidase activity; proteolysis and peptidolysis; response to hypoxia	13	58918	NM_031632.1	Rn.32199	Rn.32199	1368652_at	-0.3	-0.5	0	0.1	0.7	0.8	0.5	0.5	0.5	0.5	-0.821837	1.30493	-0.577749	-0.944347	-0.399182	-0.28621	-0.319789	-0.227281	-0.274382	-0.22547	-0.0622894	-0.492309	0.373016	0.188444	-1.42269	-2.40779	0.861434	0.276506	88.1388
RN00760	SEQ00472	CGCATCCCTCTTAACCCGGTACTCCGTGACTACCTGAGTTCCTTCCCCTTCCAGATCT	AJ243123	Cish1	cytokine inducible SH2-containing protein 1		6	252971	NM_145879.1	Rn.54782	Rn.82754	1371252_at	A	A	A	A	A	A	A	A	A	A	0.859783	0.603571	0.484919	0.342035	-0.294726	-0.0817523	-0.157975	-0.0671152	-0.393784	-0.353922	0.0216389	0.482941	0.196715	0.611667	-2.34582	-0.709182	1.00911	0.212315	29.0907
RN00761	SEQ00473	CTCTAACCAACACACTCAAGTCCACGAGACCCAGTCAGTCCAGCTTCCGAGCCTC	AJ011969	Gdf15	growth differentiation factor 15	growth factor activity; transforming growth factor beta receptor signaling pathway	5	29455	NM_019216.1	Rn.44228	Rn.44228	1370153_AT	-0.5	A	A	-0.4	-0.8	-0.1	A	A	1.9	1.5	0.011267	0.00558446	0.0638216	0.0405648	0.303745	0.406625	0.349079	0.176341	0.229329	0.397236	0.630432	0.451168	0.0259287	1.69111	-5.26931	0.757971	0.861145	0.436569	13.2638
RN00762	SEQ00474	ATGCTGATCCAATCCTCATCTCACTACGGGAAGCCTATGTGCCCAGTAAACAACG	AJ006064	Coro1b	"coronin, actin-binding protein, 1B"	actin binding; kinesin complex	Normalisation	29474	NM_019222.1	Rn.2819	Rn.2819	1398769_AT	-1.8	-3.1	-1.4	-0.3	0.9	0.9	0.6	0.9	0.9	0.9	-0.601593	-0.303847	0.0250565	0.116455	0.141688	0.508734	0.402536	0.269124	0.335929	0.199063	0.781272	0.840489	0.11275	2.12056	-3.1488	1.08444	0.853456	0.355628	51.4942
RN00763	SEQ00475	GCTTGACTTCATATGCTGATCCTCTAACACAATGGTACAAGGTCGCTTGGGCCTCTAG	AJ000485	Cyln2	cytoplasmic linker 2	RNA polymerase II transcription factor activity; cytoplasmic microtubule; microtubule associated complex; nucleus; protein binding; regulation of transcription, DNA-dependent; transcription factor complex; transcription initiation from Pol II promoter	2	29264	NM_021997.1	Rn.10893	Rn.10893	1368571_AT	-3.2	-3.8	-2.4	-1.9	0.8	1.2	1	1	0.8	0.6	-1.30318	-1.46136	-1.15389	1.95249	-0.318664	-0.409195	-0.293403	-0.265643	-0.527362	-0.8155	0.223649	0.247798	0.914917	3.961	-0.128287	1.98586	0.807538	0.512645	10.286
RN00764	SEQ00476	CATGAATGACTGGACATCCTCAGCAACACCAAGCTATGAACAGGACAGCCATGAG	AI639353	Plrg1	pleiotropic regulator 1		Normalisation	60376	NM_021757.1	Rn.44181	Rn.44181	1387823_AT	0.2	0	-0.1	0.5	0.3	0.5	0.4	0.6	0.4	0.5	-0.141766	-0.423815	-0.242884	-0.238655	0.00776892	-0.127955	-0.121693	-0.196571	-0.153622	-0.315077	0.183079	0.274273	0.014056	0.0534444	-6.15267	-4.22582	0.626025	0.341275	44.9797
RN00765	SEQ00476	GTACTCCATCCGTATTGACTGCCAGCGTGTTAATAATTGCATTGTGCCCAGAGAG	AI639353	Plrg1	pleiotropic regulator 1		Normalisation	60376	NM_021757.1	Rn.44181	Rn.44181	1387823_AT	0.2	0	-0.1	0.5	0.3	0.5	0.4	0.6	0.4	0.5	-0.103276	0.216789	0.652876	0.173037	-0.339911	-0.286826	-0.22836	-0.200837	-0.289773	-0.466953	-0.627855	-0.768547	0.114434	0.0534444	-3.12741	-4.22582	0.871657	0.271013	10.0401
RN00766	seq00478	ATGTAATATAGGACAAAAGTGACTGGTTTCATTAGGCTCAGTGTCATTCTAACAATAAAATG	NM_012598	Lpl	lipoprotein lipase	catalytic activity; extracellular space; heparin binding; hydrolase activity; lipid catabolism; lipid metabolism; lipid transporter activity; lipoprotein lipase activity	1.4	24539	NM_012598.1	Rn.3834	Rn.3834	1386965_at	-5.6	-1.7	0.1	-3	0.5	0.4	0.5	0.4	0.2	0.4	-2.54921	-2.26062	0.254783	-2.13627	0.84871	0.865063	1.03646	0.874217	0.336774	0.364633	0.922865	0.90543	2.13682	4.244	1.09547	2.08542	1.02588	0.358522	15.6943
RN00767	seq00478	CATTATTGCTAATTCATGGCAGTATATACGTACATATCTCAATGATGCTTTGACTTTAAATT	NM_012598	Lpl	lipoprotein lipase	catalytic activity; extracellular space; heparin binding; hydrolase activity; lipid catabolism; lipid metabolism; lipid transporter activity; lipoprotein lipase activity	1.4	24539	NM_012598.1	Rn.3834	Rn.3834	1386965_at	-5.6	-1.7	0.1	-3	0.5	0.4	0.5	0.4	0.2	0.4	-3.87386	-1.84651	0.291212	-2.05296	1.0624	1.01324	0.970095	0.935719	0.412348	0.518044	0.978444	0.967183	2.94063	4.244	1.55613	2.08542	1.04194	0.23942	6.65071
RN00768	SEQ00478	TAATGTGATGTGTTAGACGTGTGACAGAGGTACGGTCAAGATGAGTCTCAAACGAAATGC	NM_012598	Lpl	lipoprotein lipase	catalytic activity; extracellular space; heparin binding; hydrolase activity; lipid catabolism; lipid metabolism; lipid transporter activity; lipoprotein lipase activity	1.4	24539	NM_012598.1	Rn.3834	Rn.3834	1386965_at	-5.6	-1.7	0.1	-3	0.5	0.4	0.5	0.4	0.2	0.4	-0.118609	-0.403064	-0.112905	0.0201647	0.152371	0.0400761	0.323843	0.113017	0.253533	0.286361	0.564565	0.574048	0.0497395	4.244	-4.32946	2.08542	0.891415	0.280623	70.5857
RN00769	SEQ00479	CTAGGTTAACTAAGTCAGACACGGTCTGGAACGCAGTGCTTAGCAAGGACAATGC	AI237016	H2afy	"H2A histone family, member Y"	DNA binding; chromosome; chromosome organization and biogenesis (sensu Eukarya); nucleosome; nucleosome assembly; nucleus	Normalisation	29384	NM_017182.1	Rn.11098	Rn.11098	1370004_at	0.5	-0.2	-0.5	0.7	0.6	0.2	0.1	0.5	0.1	0.2	1.11996	1.01532	0.908863	1.4165	-1.34187	-1.29346	-1.10248	-1.08416	-1.32049	-1.68062	-0.220754	-0.214037	1.6022	0.139556	0.680051	-2.84109	0.976516	0.469699	15.2293
RN00770	SEQ00480	ACTATTGGCAGCAGTTTCAATGTTATCAAGGTAAATGTGGAATGGAGATGTTCTT	AI236484		hypothetical gene supported by Y16641		Normalisation	292273	XM_238069.2	---	---	1388119_AT	-0.1	-0.4	-0.3	-0.2	0.5	0.5	0.3	0.6	0.4	0.5	-0.203449	-0.00828566	0.253397	-0.270205	0.115329	-0.0382435	-0.141575	-0.0222481	-0.132254	-0.0088781	-0.270087	-0.139075	0.0234135	0.148444	-5.41652	-2.75201	0.544618	0.600901	5.65545
RN00771	SEQ00480	AGCAAACTTGGTGGTTCTATATTAAAAGGCTGTTAAATAGGGAGATGGCATTCAT	AI236484		hypothetical gene supported by Y16641			292273	XM_238069.2	---	---	1388119_AT	-0.1	-0.4	-0.3	-0.2	0.5	0.5	0.3	0.6	0.4	0.5	0.0791192	-0.456164	-0.163626	0.0459212	0.286805	0.112608	0.094919	0.139621	0.106791	0.13754	0.842295	0.798568	0.0424756	0.148444	-4.55722	-2.75201	0.829927	0.459903	48.2401
RN00772	SEQ00482	TTTCACACTTCAAAGGCAAGATGGGAAGCATGAGAATACTCACATAGAACTTCAGGGA	AI236284	Facl4	"fatty acid Coenzyme A ligase, long chain 4"	catalytic activity; fatty acid metabolism; integral to membrane; ligase activity; long-chain-fatty-acid-CoA ligase activity; magnesium ion binding; metabolism; regulation of fatty acid metabolism	Normalisation	113976	NM_053623.1	Rn.2366	Rn.87821	1387101_at	1.6	-1.3	-2.5	-0.4	0.1	0.1	-0.2	0	0.2	-0.2	0.447196	0.173483	-0.0403148	-0.0807228	0.008637	-0.277285	0.049778	-0.136796	-0.126068	0.0447351	0.292969	0.330242	0.0393197	1.12489	-4.66861	0.169783	0.604853	0.455699	20.4272
RN00773	SEQ00483	AAATTAGTCCTTGCCAGCCGCAGCAGGATCAGATCGGTATTTCTCCTTGCCACTG	AI232268	Lrpap1	low density lipoprotein receptor-related protein associated protein 1	heparin binding	Normalisation	116565	XM_341239.1	Rn.10293	Rn.10293	1370929_at	-0.3	A	-0.3	2.3	-0.9	-0.5	A	-0.6	-1	-0.6	-0.338554	-0.514493	-0.490047	-0.564457	-0.204251	-0.666569	-0.749465	-0.867371	-0.760068	-0.952565	0.0768721	-0.00162657	0.0547394	0.875667	-4.19128	-0.191546	0.0274261	0.467954	177.305
RN00774	SEQ00483	TTAAGCTCCTCCCTGAACGACTCCAGTTCCTTCTCGGTGAAGTTGGCAGACTGAG	AI232268	Lrpap1	low density lipoprotein receptor-related protein associated protein 1	heparin binding	Normalisation	116565	XM_341239.1	Rn.10293	Rn.10293	1370929_at	-0.3	A	-0.3	2.3	-0.9	-0.5	A	-0.6	-1	-0.6	-0.11533	0.754801	0.263467	0.230891	-0.168698	-0.143163	-0.036948	0.0687586	-0.133273	-0.142638	0.173784	0.221479	0.085057	0.875667	-3.55543	-0.191546	0.919586	0.373588	5.01652
RN00775	SEQ00485	CTAGCAGCCCAGAAGTGACGATACAGGAAACCTATTAGAATAGCACCCACGATGG	AI232256	omb5	"cytochrome b5, outer mitochondrial membrane isoform"	electron transporter, transferring electrons within CoQH2-cytochrome c reductase complex activity	Normalisation	80773	NM_030586.1	Rn.10249	Rn.10249	1370005_AT	0.7	-0.1	0.3	0.7	0.3	0.2	0	0.2	-0.1	0.2	-0.576913	1.20132	1.01512	0.12547	0.108013	0.19089	0.127645	-0.0410814	-0.209142	-0.015774	-0.16744	-0.425373	0.284614	0.0804444	-1.81292	-3.63586	0.73034	0.500177	3.85755
RN00776	SEQ00485	GGGAATGAGTGGGAACCAGTGAGAAGAAACCCTGACAAGGACACAACGTGAGCAG	AI232256	omb5	"cytochrome b5, outer mitochondrial membrane isoform"	electron transporter, transferring electrons within CoQH2-cytochrome c reductase complex activity	Normalisation	80773	NM_030586.1	Rn.10249	Rn.10249	1370005_AT	0.7	-0.1	0.3	0.7	0.3	0.2	0	0.2	-0.1	0.2	0.249406	-0.0790854	0.149843	0.00477925	0.253595	0.100516	0.135876	0.111745	0.0311693	0.137653	0.0764926	0.322314	0.0106895	0.0804444	-6.54767	-3.63586	0.683572	0.43449	4.72377
RN00778	SEQ00488	GGAGTGTGCTAGCATGGAGTAATCTGGCAGGAGCCTACACTGGGCTTGTC	AI230294		"similar to Fanconi anemia, complementation group E"		6	309643	XM_228032.2	Rn.8864	Rn.96181	1374914_at	0.1	-0.1	0.6	-0.4	0.2	0.2	0.4	0	0.4	0.1	0.0873046	-0.15183	-0.104099	-0.0873563	0.0805279	-0.00738403	-0.0291332	0.151173	0.0471282	0.0669059	-0.155005	0.0697657	0.00953308	0.0805556	-6.71284	-3.63387	0.856682	0.317145	95.0975
RN00779	SEQ00489	CTCTTCACAGATGCAGCCCACTATTCTCTTGTTGCTAACGGATGGGACTAGATTG	AI229620	Cox5b	cytochrome c oxidase subunit Vb	cytochrome-c oxidase activity; electron transport; inner membrane; mitochondrial membrane; mitochondrion; oxidoreductase activity	Normalisation	94194	NM_053586.1	Rn.6686	Rn.6686	1386887_AT	-0.2	0.9	0.7	0.1	-0.8	-0.7	-0.9	-0.7	-0.9	-0.6	-0.148577	0.894187	0.728457	0.226081	0.300515	0.301463	0.16895	0.603934	0.157475	0.41555	0.680576	0.645951	0.0938379	0.443222	-3.41369	-1.1739	0.873099	0.243226	22.9115
RN00780	SEQ00490	GGGTAGAAAGAAGAAATGGGCAATCTGACTTTCAGTATCTCAACAGAACTGGAGTTCATGT	AI227887	Cdc42	cell division cycle 42 homolog (S. cerevisiae)		Normalisation	64465	NM_171994.2	Rn.8112	Rn.60067	1370825_a_at	-0.5	0.3	-0.1	-0.1	0.5	0.3	0.3	0.3	0.3	0.6	-0.0689736	0.0500719	0.0104161	-0.230937	0.289801	0.499167	0.293574	0.527748	0.477063	0.790029	0.504169	0.861371	0.101601	0.107667	-3.29901	-3.21536	0.880949	0.337265	6.1333
RN00781	SEQ00491	CAAGTTCCCACCAGGCAATAGGTCGCCAGAGTCATCACCACTGAGAGAAAGCCAT	AI180013	Fcgrt	"Fc receptor, IgG, alpha chain transporter"	IgG binding; extracellular space; immune response; integral to membrane; membrane; receptor activity	Normalisation	29558	NM_033351.1	Rn.2306	Rn.15845	1387885_AT	1	-1.4	-0.7	0.5	0.7	0.6	0.3	0.6	0.5	0.1	0.285323	0.0114544	0.059954	0.0738111	0.133715	0.00801865	-0.00409851	-0.0907971	0.109897	0.0216627	0.450742	0.43345	0.0102504	0.530667	-6.60818	-0.914122	0.822152	0.416781	59.0447
RN00782	SEQ00491	CCCTAATGCTCCACTTGACATTGGTAATGGTGTTCATCTCCACGTTTGACCTCTAG	AI180013	Fcgrt	"Fc receptor, IgG, alpha chain transporter"	IgG binding; extracellular space; immune response; integral to membrane; membrane; receptor activity	Normalisation	29558	NM_033351.1	Rn.2306	Rn.15845	1387885_AT	1	-1.4	-0.7	0.5	0.7	0.6	0.3	0.6	0.5	0.1	0.194143	0.40839	0.0919111	0.329991	0.128393	0.255955	0.0588606	0.196646	0.0334048	-0.0631865	-0.275002	-0.242796	0.0204327	0.530667	-5.61297	-0.914122	0.777636	0.4189	0.368738
RN00784	SEQ00494	TTGAGACAATTCCATCAGCCTTAGCCAATCGGAGAATAGAATCATCTGACTCGCC	AI178207	Rps21	ribosomal protein S21	intracellular; protein biosynthesis; ribosome; structural constituent of ribosome	Normalisation	81775	NM_031111.1	Rn.4153	Rn.4153	1398852_AT	0.6	0	0.2	0.6	0	0.1	0.1	0.4	0.1	0.4	0.241307	-0.0714608	0.25273	0.481723	0.0511712	-0.140785	0.0363628	-0.165113	-0.274363	-0.16753	0.244012	0.438298	0.0564082	0.0538889	-4.14795	-4.21387	0.659837	0.515255	27.1399
RN00785	SEQ00495	AAACCATTTGTTCTTCCCTGTCTTGTATCGCTCCTCAAACTTGACCTTGGCCTCC	AI176589	Rpl27	ribosomal protein L27	intracellular; protein biosynthesis; ribosome; structural constituent of ribosome	Normalisation	64306	NM_022514.1	Rn.1254	Rn.1254	1367561_AT	0	0.2	0	0.2	0.3	0.2	0.4	0.3	0.3	0.7	-0.300613	-0.0314183	-0.0191499	-0.152076	0.151589	-0.0051138	0.149178	0.171747	0.0792492	0.0647267	0.756661	0.675475	0.0221008	0.0404444	-5.49976	-4.62791	0.906235	0.372888	37.2618
RN00786	SEQ00495	GTGGGCATGAGGTGGTTGTAGTTATAAACTTTCACAAAGGACTTGATCTTGGATCGCTTG	AI176589	Rpl27	ribosomal protein L27	intracellular; protein biosynthesis; ribosome; structural constituent of ribosome	Normalisation	64306	NM_022514.1	Rn.1254	Rn.1254	1367561_AT	0	0.2	0	0.2	0.3	0.2	0.4	0.3	0.3	0.7	-0.122697	-0.065879	0.183657	0.00758578	0.428086	0.34874	0.582429	0.501813	0.222895	0.258254	0.723881	0.477033	0.057292	0.0404444	-4.12552	-4.62791	1.00011	0.256171	29.757
RN00787	SEQ00497	AAAAAGGCTAGGTTCCTACGTTGTTTTATTTACACCATTGTGAGGACGCCCCCAC	AI176456		metallothionein-2 and metallothionein-1 genes		12			---	---	1388271_AT	0.2	-2.3	-2.4	2.2	-3.2	-1.4	-2	-3.4	0.3	0.7	0.367878	0.346199	0.142569	0.0606898	0.156773	0.0510533	0.0835408	-0.0425619	-0.0921475	-0.196084	-0.221255	-0.214031	0.0316711	3.50011	-4.98069	1.8074	0.837811	0.401433	19.7891
RN00788	SEQ00083	CTTGGGCAGAATCCTCCTCTGAGCAATGAAGACTACGTGTTTCCCACTGAACTTT	AI175486	Rps7	ribosomal protein S7	RNA binding; cytosolic ribosome (sensu Eukarya); cytosolic small ribosomal subunit (sensu Eukarya); intracellular; protein biosynthesis; ribosome; ribosome biogenesis; structural constituent of ribosome	Normalisation	29258	"XM_343041.1, XM_343041.1, NM_031570.1"	Rn.2050	Rn.119388	1398751_at	0.2	0.1	0.1	0.2	0.2	0.3	0.3	0.3	0.2	0.2	0.357974	0.400166	0.429191	0.670874	0.0700745	0.07176	-0.101896	-0.0883385	-0.0267656	-0.357228	-0.427022	-0.507487	0.0973151	0.00544444	-3.36119	-7.521	0.890653	0.400403	20.8463
[truncated: 235 more rows]
